# Supplementary material for: Proteome-wide Mendelian randomization and colocalization analysis identify therapeutic targets for cutaneous melanoma
Source: Medicine (Baltimore). 2025 Sep 19;104(38):e44678. doi: 10.1097/MD.0000000000044678 (PMC12459469; doi:10.1097/MD.0000000000044678)
Supplement: Supplementary file 1 [file medi-104-e44678-s001.xlsx]

## Sheet: Supplementary Table 1
State	Number of New cases
Alabama	1400
Alaska	130
Arizona	3020
Arkansas	1040
California	10570
Colorado	1990
Connecticut	870
Delaware	420
DistrictofColumbia	70
Florida	9880
Georgia	3470
Hawaii	520
daho	890
Illinois	4000
ndiana	2250
lowa	1380
Kansas	920
Kentucky	1490
Louisiana	1200
Maine	530
Maryland	1810
Massachusetts	1530
Michigan	3080
Minnesota	1660
Mississippi	720
Missouri	1760
Montana	540
Nebraska	660
Nevada	840
NewHampshire	570
NewJersey	2330
NewMexico	560
NewYork	4060
NorthCarolina	3960
NorthDakota	270
Ohio	4290
Oklahoma	1170
Oregon	1350
Pennsylvania	3870
RhodeIsland	280
SouthCarolina	1930
SouthDakota	330
Tennessee	1910
Texas	5340
Utah	1490
Vermont	310
Virginia	2480
Washington	2650
WestVirginia	580
Wisconsin	2040
Wyoming	240

## Sheet: Supplementary Table 2
id.exposure
ukb-ppp-A1BG-OID30771
ukb-ppp-AAMDC-OID30236
ukb-ppp-AARSD1-OID21311
ukb-ppp-ABHD14B-OID20921
ukb-ppp-ABL1-OID21280
ukb-ppp-ABO-OID30675
ukb-ppp-ACAA1-OID21269
ukb-ppp-ACADM-OID31277
ukb-ppp-ACADSB-OID30356
ukb-ppp-ACAN-OID20159
ukb-ppp-ACE-OID30696
ukb-ppp-ACHE-OID30585
ukb-ppp-ACOT13-OID31522
ukb-ppp-ACOX1-OID20124
ukb-ppp-ACP5-OID20314
ukb-ppp-ACP6-OID21432
ukb-ppp-ACRBP-OID31385
ukb-ppp-ACRV1-OID30513
ukb-ppp-ACTA2-OID20079
ukb-ppp-ACVRL1-OID20999
ukb-ppp-ACY1-OID20137
ukb-ppp-ACY3-OID30086
ukb-ppp-ACYP1-OID30642
ukb-ppp-ADA-OID20645
ukb-ppp-ADA2-OID20394
ukb-ppp-ADAM12-OID30491
ukb-ppp-ADAM15-OID20109
ukb-ppp-ADAM22-OID21001
ukb-ppp-ADAM23-OID20651
ukb-ppp-ADAM8-OID21039
ukb-ppp-ADAM9-OID31488
ukb-ppp-ADAMTS1-OID30528
ukb-ppp-ADAMTS13-OID20249
ukb-ppp-ADAMTS15-OID21275
ukb-ppp-ADAMTS16-OID20089
ukb-ppp-ADAMTS4-OID30471
ukb-ppp-ADAMTS8-OID21502
ukb-ppp-ADAMTSL2-OID30370
ukb-ppp-ADAMTSL4-OID30275
ukb-ppp-ADAMTSL5-OID30355
ukb-ppp-ADD1-OID30655
ukb-ppp-ADGRB3-OID20974
ukb-ppp-ADGRD1-OID30588
ukb-ppp-ADGRE1-OID31483
ukb-ppp-ADGRE2-OID20755
ukb-ppp-ADGRE5-OID20260
ukb-ppp-ADGRG1-OID21294
ukb-ppp-ADH1B-OID30612
ukb-ppp-ADH4-OID20117
ukb-ppp-ADIPOQ-OID30748
ukb-ppp-ADM-OID21467
ukb-ppp-AFAP1-OID30569
ukb-ppp-AFM-OID30741
ukb-ppp-AFP-OID20978
ukb-ppp-AGER-OID20756
ukb-ppp-AGR2-OID20896
ukb-ppp-AGRN-OID20786
ukb-ppp-AGRP-OID20658
ukb-ppp-AGT-OID30709
ukb-ppp-AGXT-OID20139
ukb-ppp-AHCY-OID20199
ukb-ppp-AHNAK-OID30260
ukb-ppp-AHNAK2-OID30244
ukb-ppp-AHSG-OID30706
ukb-ppp-AHSP-OID21078
ukb-ppp-AIF1-OID21234
ukb-ppp-AIF1L-OID30204
ukb-ppp-AKAP12-OID30571
ukb-ppp-AKR1B1-OID21244
ukb-ppp-AKR1C4-OID20062
ukb-ppp-AKR7L-OID30488
ukb-ppp-AKT3-OID21197
ukb-ppp-ALCAM-OID20273
ukb-ppp-ALDH3A1-OID20512
ukb-ppp-ALDH5A1-OID31047
ukb-ppp-ALPP-OID21383
ukb-ppp-AMBN-OID20437
ukb-ppp-AMBP-OID21413
ukb-ppp-AMFR-OID20806
ukb-ppp-AMIGO1-OID30881
ukb-ppp-AMIGO2-OID21370
ukb-ppp-AMN-OID20492
ukb-ppp-AMOTL2-OID31351
ukb-ppp-AMPD3-OID31139
ukb-ppp-AMY1A_AMY1B_AMY1C-OID30707
ukb-ppp-AMY2A-OID20333
ukb-ppp-AMY2B-OID20340
ukb-ppp-ANG-OID20403
ukb-ppp-ANGPT1-OID20740
ukb-ppp-ANGPT2-OID21463
ukb-ppp-ANGPTL1-OID20211
ukb-ppp-ANGPTL2-OID20726
ukb-ppp-ANGPTL3-OID20407
ukb-ppp-ANGPTL4-OID20703
ukb-ppp-ANGPTL7-OID21412
ukb-ppp-ANKMY2-OID30518
ukb-ppp-ANKRD54-OID21162
ukb-ppp-ANPEP-OID20350
ukb-ppp-ANXA10-OID20886
ukb-ppp-ANXA11-OID20583
ukb-ppp-ANXA2-OID30263
ukb-ppp-ANXA3-OID21036
ukb-ppp-ANXA4-OID20123
ukb-ppp-ANXA5-OID20810
ukb-ppp-AOC1-OID20452
ukb-ppp-AOC3-OID20389
ukb-ppp-AP1G2-OID31348
ukb-ppp-AP3B1-OID31478
ukb-ppp-APBB1IP-OID21359
ukb-ppp-APCS-OID30778
ukb-ppp-APEX1-OID21434
ukb-ppp-APOA1-OID30769
ukb-ppp-APOA2-OID30686
ukb-ppp-APOBR-OID30246
ukb-ppp-APOC1-OID30749
ukb-ppp-APOD-OID30746
ukb-ppp-APOE-OID30727
ukb-ppp-APOF-OID30701
ukb-ppp-APOH-OID21072
ukb-ppp-APOL1-OID30708
ukb-ppp-APOM-OID20374
ukb-ppp-APP-OID21070
ukb-ppp-APPL2-OID30590
ukb-ppp-APRT-OID20927
ukb-ppp-AREG-OID21357
ukb-ppp-ARFIP1-OID31024
ukb-ppp-ARG1-OID21445
ukb-ppp-ARG2-OID31339
ukb-ppp-ARHGAP25-OID21255
ukb-ppp-ARHGAP45-OID30653
ukb-ppp-ARHGEF10-OID30994
ukb-ppp-ARHGEF5-OID30871
ukb-ppp-ARL2BP-OID30121
ukb-ppp-ARSA-OID21138
ukb-ppp-ARSB-OID21331
ukb-ppp-ART3-OID20346
ukb-ppp-ART5-OID30828
ukb-ppp-ASAH1-OID30415
ukb-ppp-ASAH2-OID20996
ukb-ppp-ASGR1-OID20990
ukb-ppp-ASGR2-OID30679
ukb-ppp-ASPN-OID30315
ukb-ppp-ASPSCR1-OID31055
ukb-ppp-ASRGL1-OID30283
ukb-ppp-ATOX1-OID21476
ukb-ppp-ATP5IF1-OID20760
ukb-ppp-ATP6V1G2-OID30167
ukb-ppp-ATRAID-OID31451
ukb-ppp-ATRN-OID30735
ukb-ppp-ATXN10-OID20865
ukb-ppp-ATXN2L-OID30980
ukb-ppp-ATXN3-OID31149
ukb-ppp-AXL-OID20363
ukb-ppp-B3GNT7-OID30281
ukb-ppp-B4GALT1-OID20780
ukb-ppp-B4GAT1-OID21127
ukb-ppp-BACH1-OID20505
ukb-ppp-BAG3-OID20972
ukb-ppp-BAIAP2-OID21250
ukb-ppp-BANK1-OID20594
ukb-ppp-BAP18-OID31150
ukb-ppp-BCAM-OID21076
ukb-ppp-BCAN-OID20998
ukb-ppp-BCAT1-OID30312
ukb-ppp-BCHE-OID30717
ukb-ppp-BCL2-OID31454
ukb-ppp-BCL2L15-OID30498
ukb-ppp-BCR-OID20558
ukb-ppp-BDNF-OID30373
ukb-ppp-BGLAP-OID30389
ukb-ppp-BID-OID20517
ukb-ppp-BIN2-OID21067
ukb-ppp-BLMH-OID20336
ukb-ppp-BLNK-OID30541
ukb-ppp-BLVRB-OID21141
ukb-ppp-BMP10-OID30575
ukb-ppp-BMP6-OID20111
ukb-ppp-BMPER-OID30615
ukb-ppp-BNIP3L-OID30525
ukb-ppp-BOC-OID20116
ukb-ppp-BOLA1-OID30837
ukb-ppp-BOLA2_BOLA2B-OID30267
ukb-ppp-BPIFA2-OID30279
ukb-ppp-BPIFB1-OID20308
ukb-ppp-BPIFB2-OID30311
ukb-ppp-BRSK2-OID31042
ukb-ppp-BST1-OID21051
ukb-ppp-BST2-OID21029
ukb-ppp-BTC-OID21199
ukb-ppp-BTD-OID30754
ukb-ppp-BTN1A1-OID31363
ukb-ppp-BTN2A1-OID20713
ukb-ppp-BTN3A2-OID20540
ukb-ppp-C1QA-OID20654
ukb-ppp-C1QL2-OID30515
ukb-ppp-C1QTNF1-OID20367
ukb-ppp-C1QTNF5-OID30618
ukb-ppp-C1QTNF6-OID31049
ukb-ppp-C1QTNF9-OID30620
ukb-ppp-C1R-OID30753
ukb-ppp-C1RL-OID30721
ukb-ppp-C1S-OID30731
ukb-ppp-C2-OID20410
ukb-ppp-C2CD2L-OID20864
ukb-ppp-C2orf69-OID30883
ukb-ppp-C3-OID30776
ukb-ppp-C4BPB-OID21481
ukb-ppp-C5-OID30744
ukb-ppp-C7-OID30766
ukb-ppp-C8B-OID30719
ukb-ppp-C9-OID30698
ukb-ppp-CA1-OID20409
ukb-ppp-CA11-OID21195
ukb-ppp-CA12-OID21344
ukb-ppp-CA13-OID20225
ukb-ppp-CA14-OID21401
ukb-ppp-CA2-OID21149
ukb-ppp-CA3-OID20271
ukb-ppp-CA4-OID20241
ukb-ppp-CA5A-OID20075
ukb-ppp-CA6-OID21096
ukb-ppp-CA9-OID21417
ukb-ppp-CACNB3-OID31039
ukb-ppp-CACYBP-OID30649
ukb-ppp-CALB1-OID21306
ukb-ppp-CALB2-OID20801
ukb-ppp-CALCA-OID20983
ukb-ppp-CALCB-OID31100
ukb-ppp-CALCOCO1-OID21387
ukb-ppp-CALCOCO2-OID30249
ukb-ppp-CAMKK1-OID21182
ukb-ppp-CANT1-OID20181
ukb-ppp-CAPG-OID21431
ukb-ppp-CAPN3-OID31384
ukb-ppp-CAPS-OID31126
ukb-ppp-CARHSP1-OID20859
ukb-ppp-CASP1-OID20854
ukb-ppp-CASP10-OID20893
ukb-ppp-CASP3-OID20305
ukb-ppp-CASP7-OID31135
ukb-ppp-CASP8-OID21414
ukb-ppp-CASP9-OID30530
ukb-ppp-CAT-OID30712
ukb-ppp-CBLIF-OID20179
ukb-ppp-CBLN4-OID21386
ukb-ppp-CC2D1A-OID20958
ukb-ppp-CCDC50-OID31001
ukb-ppp-CCDC80-OID20226
ukb-ppp-CCER2-OID30221
ukb-ppp-CCL13-OID20655
ukb-ppp-CCL14-OID20401
ukb-ppp-CCL15-OID20328
ukb-ppp-CCL16-OID20334
ukb-ppp-CCL17-OID20745
ukb-ppp-CCL18-OID20395
ukb-ppp-CCL19-OID21030
ukb-ppp-CCL2-OID21004
ukb-ppp-CCL20-OID20671
ukb-ppp-CCL21-OID20686
ukb-ppp-CCL22-OID20765
ukb-ppp-CCL23-OID20693
ukb-ppp-CCL24-OID20772
ukb-ppp-CCL25-OID20674
ukb-ppp-CCL26-OID20546
ukb-ppp-CCL27-OID20121
ukb-ppp-CCL28-OID20569
ukb-ppp-CCL3-OID20610
ukb-ppp-CCL4-OID20695
ukb-ppp-CCL5-OID20412
ukb-ppp-CCL7-OID20523
ukb-ppp-CCL8-OID21466
ukb-ppp-CCN1-OID21368
ukb-ppp-CCN2-OID20709
ukb-ppp-CCN3-OID20299
ukb-ppp-CCN4-OID21444
ukb-ppp-CCN5-OID21068
ukb-ppp-CCS-OID20973
ukb-ppp-CD101-OID31480
ukb-ppp-CD109-OID21108
ukb-ppp-CD14-OID20378
ukb-ppp-CD160-OID20647
ukb-ppp-CD164-OID21080
ukb-ppp-CD164L2-OID30922
ukb-ppp-CD177-OID21119
ukb-ppp-CD1C-OID21483
ukb-ppp-CD2-OID30097
ukb-ppp-CD200-OID20603
ukb-ppp-CD200R1-OID20595
ukb-ppp-CD207-OID21298
ukb-ppp-CD209-OID20262
ukb-ppp-CD22-OID20637
ukb-ppp-CD226-OID30556
ukb-ppp-CD244-OID20628
ukb-ppp-CD248-OID30394
ukb-ppp-CD27-OID21527
ukb-ppp-CD274-OID20966
ukb-ppp-CD276-OID20680
ukb-ppp-CD28-OID21265
ukb-ppp-CD2AP-OID20177
ukb-ppp-CD300A-OID30576
ukb-ppp-CD300C-OID21010
ukb-ppp-CD300E-OID21418
ukb-ppp-CD300LF-OID21469
ukb-ppp-CD300LG-OID21130
ukb-ppp-CD302-OID21328
ukb-ppp-CD33-OID21472
ukb-ppp-CD34-OID21025
ukb-ppp-CD36-OID30485
ukb-ppp-CD38-OID21316
ukb-ppp-CD4-OID20584
ukb-ppp-CD40-OID20724
ukb-ppp-CD46-OID20380
ukb-ppp-CD48-OID20692
ukb-ppp-CD5-OID21449
ukb-ppp-CD55-OID20377
ukb-ppp-CD58-OID20716
ukb-ppp-CD59-OID20339
ukb-ppp-CD5L-OID30775
ukb-ppp-CD6-OID20649
ukb-ppp-CD63-OID20988
ukb-ppp-CD7-OID30543
ukb-ppp-CD70-OID20599
ukb-ppp-CD72-OID30641
ukb-ppp-CD74-OID21040
ukb-ppp-CD79B-OID20635
ukb-ppp-CD80-OID30291
ukb-ppp-CD83-OID20565
ukb-ppp-CD84-OID20607
ukb-ppp-CD86-OID31500
ukb-ppp-CD8A-OID21018
ukb-ppp-CDA-OID30345
ukb-ppp-CDC27-OID21238
ukb-ppp-CDCP1-OID20940
ukb-ppp-CDH1-OID20353
ukb-ppp-CDH15-OID21005
ukb-ppp-CDH17-OID20134
ukb-ppp-CDH2-OID20170
ukb-ppp-CDH23-OID31074
ukb-ppp-CDH3-OID21008
ukb-ppp-CDH5-OID20243
ukb-ppp-CDH6-OID20157
ukb-ppp-CDHR1-OID20808
ukb-ppp-CDHR2-OID21282
ukb-ppp-CDKN1A-OID21319
ukb-ppp-CDNF-OID21318
ukb-ppp-CDON-OID20754
ukb-ppp-CDSN-OID20667
ukb-ppp-CEACAM1-OID21528
ukb-ppp-CEACAM16-OID31495
ukb-ppp-CEACAM19-OID31443
ukb-ppp-CEACAM20-OID31308
ukb-ppp-CEACAM21-OID20548
ukb-ppp-CEACAM5-OID21171
ukb-ppp-CEACAM6-OID30362
ukb-ppp-CEACAM8-OID20102
ukb-ppp-CEBPB-OID20052
ukb-ppp-CELA2A-OID30411
ukb-ppp-CELA3A-OID20298
ukb-ppp-CELSR2-OID30593
ukb-ppp-CEMIP2-OID30499
ukb-ppp-CENPF-OID31329
ukb-ppp-CEP112-OID30115
ukb-ppp-CEP152-OID31249
ukb-ppp-CEP170-OID30240
ukb-ppp-CEP20-OID21209
ukb-ppp-CEP43-OID20084
ukb-ppp-CEP85-OID21241
ukb-ppp-CERT-OID20857
ukb-ppp-CES1-OID20244
ukb-ppp-CES2-OID21366
ukb-ppp-CES3-OID21340
ukb-ppp-CETN3-OID31525
ukb-ppp-CFB-OID30755
ukb-ppp-CFH-OID30790
ukb-ppp-CFHR2-OID30720
ukb-ppp-CFHR4-OID30758
ukb-ppp-CFHR5-OID30716
ukb-ppp-CFI-OID30772
ukb-ppp-CGA-OID21069
ukb-ppp-CGB3_CGB5_CGB8-OID30671
ukb-ppp-CGREF1-OID20152
ukb-ppp-CHAC2-OID21230
ukb-ppp-CHAD-OID30660
ukb-ppp-CHCHD10-OID31116
ukb-ppp-CHCHD6-OID31426
ukb-ppp-CHGA-OID30403
ukb-ppp-CHGB-OID21038
ukb-ppp-CHI3L1-OID20399
ukb-ppp-CHIT1-OID20312
ukb-ppp-CHMP1A-OID20930
ukb-ppp-CHMP6-OID30327
ukb-ppp-CHRDL2-OID20223
ukb-ppp-CIAPIN1-OID21501
ukb-ppp-CILP-OID30399
ukb-ppp-CIT-OID30970
ukb-ppp-CKAP4-OID20617
ukb-ppp-CLC-OID20126
ukb-ppp-CLEC10A-OID20928
ukb-ppp-CLEC11A-OID21112
ukb-ppp-CLEC12A-OID30552
ukb-ppp-CLEC14A-OID21090
ukb-ppp-CLEC1A-OID20099
ukb-ppp-CLEC1B-OID21061
ukb-ppp-CLEC3B-OID30756
ukb-ppp-CLEC4G-OID20590
ukb-ppp-CLEC4M-OID30405
ukb-ppp-CLEC5A-OID20165
ukb-ppp-CLEC7A-OID20636
ukb-ppp-CLGN-OID30957
ukb-ppp-CLIC5-OID30890
ukb-ppp-CLIP2-OID20559
ukb-ppp-CLMP-OID21419
ukb-ppp-CLPS-OID21156
ukb-ppp-CLSTN2-OID20664
ukb-ppp-CLSTN3-OID31092
ukb-ppp-CLU-OID30732
ukb-ppp-CMC1-OID30360
ukb-ppp-CNDP1-OID20347
ukb-ppp-CNP-OID30285
ukb-ppp-CNPY4-OID21317
ukb-ppp-CNTN1-OID20307
ukb-ppp-CNTN2-OID21426
ukb-ppp-CNTN3-OID21092
ukb-ppp-CNTN4-OID21117
ukb-ppp-CNTN5-OID21006
ukb-ppp-CNTNAP2-OID20556
ukb-ppp-CNTNAP4-OID30911
ukb-ppp-COCH-OID30305
ukb-ppp-COL15A1-OID30396
ukb-ppp-COL18A1-OID20332
ukb-ppp-COL1A1-OID20335
ukb-ppp-COL24A1-OID31464
ukb-ppp-COL28A1-OID30969
ukb-ppp-COL2A1-OID30286
ukb-ppp-COL3A1-OID30379
ukb-ppp-COL4A1-OID20208
ukb-ppp-COL5A1-OID30587
ukb-ppp-COL6A3-OID20292
ukb-ppp-COL9A1-OID20550
ukb-ppp-COMMD1-OID30222
ukb-ppp-COMP-OID20405
ukb-ppp-COMT-OID20086
ukb-ppp-COQ7-OID30217
ukb-ppp-CPA1-OID20280
ukb-ppp-CPA2-OID21060
ukb-ppp-CPA4-OID30606
ukb-ppp-CPB1-OID20289
ukb-ppp-CPB2-OID30734
ukb-ppp-CPE-OID21392
ukb-ppp-CPM-OID21054
ukb-ppp-CPOX-OID30495
ukb-ppp-CPPED1-OID21053
ukb-ppp-CPQ-OID30406
ukb-ppp-CPTP-OID30106
ukb-ppp-CPVL-OID21435
ukb-ppp-CPXM1-OID21479
ukb-ppp-CPXM2-OID30322
ukb-ppp-CR1-OID30697
ukb-ppp-CR2-OID20393
ukb-ppp-CRACR2A-OID21249
ukb-ppp-CRADD-OID20923
ukb-ppp-CREG1-OID21515
ukb-ppp-CRELD1-OID30619
ukb-ppp-CRELD2-OID20751
ukb-ppp-CRH-OID21257
ukb-ppp-CRHBP-OID20747
ukb-ppp-CRIM1-OID20701
ukb-ppp-CRIP2-OID20901
ukb-ppp-CRISP2-OID21456
ukb-ppp-CRISP3-OID30715
ukb-ppp-CRNN-OID21427
ukb-ppp-CRTAC1-OID20279
ukb-ppp-CRTAM-OID20914
ukb-ppp-CRYBB1-OID30319
ukb-ppp-CRYGD-OID31144
ukb-ppp-CRYM-OID30815
ukb-ppp-CRYZL1-OID30272
ukb-ppp-CSF1-OID20719
ukb-ppp-CSF1R-OID30681
ukb-ppp-CSF2-OID30072
ukb-ppp-CSF2RB-OID30553
ukb-ppp-CSF3-OID20491
ukb-ppp-CSF3R-OID30527
ukb-ppp-CSPG4-OID30397
ukb-ppp-CST1-OID30581
ukb-ppp-CST3-OID20400
ukb-ppp-CST5-OID20995
ukb-ppp-CST6-OID20293
ukb-ppp-CST7-OID20704
ukb-ppp-CSTB-OID20294
ukb-ppp-CTBS-OID30710
ukb-ppp-CTF1-OID20061
ukb-ppp-CTHRC1-OID30393
ukb-ppp-CTRB1-OID21150
ukb-ppp-CTRC-OID20752
ukb-ppp-CTRL-OID31157
ukb-ppp-CTSB-OID20276
ukb-ppp-CTSC-OID20679
ukb-ppp-CTSD-OID20358
ukb-ppp-CTSE-OID30628
ukb-ppp-CTSF-OID21500
ukb-ppp-CTSH-OID20113
ukb-ppp-CTSO-OID20660
ukb-ppp-CTSS-OID21056
ukb-ppp-CTSV-OID21405
ukb-ppp-CTSZ-OID20365
ukb-ppp-CWC15-OID31479
ukb-ppp-CX3CL1-OID20976
ukb-ppp-CXADR-OID20561
ukb-ppp-CXCL1-OID20762
ukb-ppp-CXCL10-OID20697
ukb-ppp-CXCL11-OID21042
ukb-ppp-CXCL12-OID20464
ukb-ppp-CXCL13-OID21024
ukb-ppp-CXCL14-OID20458
ukb-ppp-CXCL16-OID20282
ukb-ppp-CXCL17-OID20622
ukb-ppp-CXCL5-OID20207
ukb-ppp-CXCL6-OID20613
ukb-ppp-CXCL8-OID20153
ukb-ppp-CXCL8-OID20631
ukb-ppp-CXCL8-OID20997
ukb-ppp-CXCL8-OID21430
ukb-ppp-CXCL9-OID20675
ukb-ppp-CYB5R2-OID31512
ukb-ppp-CYTL1-OID30374
ukb-ppp-DAG1-OID20774
ukb-ppp-DAPK2-OID30505
ukb-ppp-DAPP1-OID20524
ukb-ppp-DARS1-OID20903
ukb-ppp-DBH-OID30703
ukb-ppp-DBI-OID21143
ukb-ppp-DBN1-OID30549
ukb-ppp-DBNL-OID20681
ukb-ppp-DCBLD2-OID21474
ukb-ppp-DCC-OID30953
ukb-ppp-DCN-OID20106
ukb-ppp-DCTD-OID30657
ukb-ppp-DCTPP1-OID20148
ukb-ppp-DCXR-OID21480
ukb-ppp-DDAH1-OID21299
ukb-ppp-DDC-OID20215
ukb-ppp-DDHD2-OID31043
ukb-ppp-DDI2-OID30602
ukb-ppp-DDR1-OID21009
ukb-ppp-DDT-OID30372
ukb-ppp-DDX58-OID21226
ukb-ppp-DECR1-OID20579
ukb-ppp-DEFA1_DEFA1B-OID20344
ukb-ppp-DEFB104A_DEFB104B-OID30849
ukb-ppp-DEFB4A_DEFB4B-OID21373
ukb-ppp-DHRS4L2-OID31072
ukb-ppp-DKK1-OID21066
ukb-ppp-DKK3-OID20264
ukb-ppp-DKK4-OID20934
ukb-ppp-DKKL1-OID21313
ukb-ppp-DLK1-OID20295
ukb-ppp-DLL1-OID21525
ukb-ppp-DMP1-OID30213
ukb-ppp-DNAJA4-OID31130
ukb-ppp-DNAJB1-OID21363
ukb-ppp-DNAJB14-OID31434
ukb-ppp-DNAJB6-OID30613
ukb-ppp-DNAJC21-OID31104
ukb-ppp-DNAJC6-OID30247
ukb-ppp-DNER-OID20712
ukb-ppp-DNM1-OID31458
ukb-ppp-DNMBP-OID20956
ukb-ppp-DNPEP-OID31118
ukb-ppp-DNPH1-OID20744
ukb-ppp-DOK2-OID20138
ukb-ppp-DPEP1-OID20897
ukb-ppp-DPEP2-OID21305
ukb-ppp-DPP10-OID20527
ukb-ppp-DPP4-OID20406
ukb-ppp-DPP6-OID21354
ukb-ppp-DPP7-OID20142
ukb-ppp-DPT-OID20278
ukb-ppp-DPY30-OID21410
ukb-ppp-DRAXIN-OID20917
ukb-ppp-DSC2-OID21079
ukb-ppp-DSCAM-OID30993
ukb-ppp-DSG2-OID21113
ukb-ppp-DSG3-OID21460
ukb-ppp-DSG4-OID21325
ukb-ppp-DTD1-OID30580
ukb-ppp-DTNB-OID31395
ukb-ppp-DTX3-OID21349
ukb-ppp-DTYMK-OID30308
ukb-ppp-DUSP13-OID31394
ukb-ppp-DUSP29-OID30935
ukb-ppp-DXO-OID31080
ukb-ppp-EBAG9-OID20918
ukb-ppp-EBI3_IL27-OID21389
ukb-ppp-ECE1-OID20891
ukb-ppp-ECHDC3-OID30293
ukb-ppp-ECHS1-OID30239
ukb-ppp-ECI2-OID30142
ukb-ppp-ECM1-OID30736
ukb-ppp-EDAR-OID20525
ukb-ppp-EDDM3B-OID31365
ukb-ppp-EDF1-OID31010
ukb-ppp-EDIL3-OID20081
ukb-ppp-EDN1-OID30224
ukb-ppp-EFCAB14-OID31460
ukb-ppp-EFCAB2-OID31313
ukb-ppp-EFEMP1-OID20414
ukb-ppp-EFHD1-OID31044
ukb-ppp-EFNA1-OID21125
ukb-ppp-EFNA4-OID20935
ukb-ppp-EGF-OID20698
ukb-ppp-EGFL7-OID21252
ukb-ppp-EGFLAM-OID31496
ukb-ppp-EGFR-OID20319
ukb-ppp-EGLN1-OID20572
ukb-ppp-EHBP1-OID30302
ukb-ppp-EHD3-OID30229
ukb-ppp-EIF2AK2-OID31442
ukb-ppp-EIF2AK3-OID30060
ukb-ppp-EIF5-OID30156
ukb-ppp-ELN-OID30301
ukb-ppp-ELOA-OID21337
ukb-ppp-ENAH-OID20497
ukb-ppp-ENDOU-OID31498
ukb-ppp-ENG-OID20287
ukb-ppp-ENO1-OID21037
ukb-ppp-ENO2-OID21046
ukb-ppp-ENO3-OID30209
ukb-ppp-ENPEP-OID30135
ukb-ppp-ENPP2-OID20288
ukb-ppp-ENPP5-OID20736
ukb-ppp-ENPP6-OID30273
ukb-ppp-ENPP7-OID20689
ukb-ppp-ENSA-OID31355
ukb-ppp-ENTPD2-OID21260
ukb-ppp-ENTPD5-OID20104
ukb-ppp-ENTPD6-OID20100
ukb-ppp-ENTR1-OID30231
ukb-ppp-EPGN-OID31373
ukb-ppp-EPHA1-OID20677
ukb-ppp-EPHA2-OID21342
ukb-ppp-EPHA4-OID30622
ukb-ppp-EPHB4-OID20242
ukb-ppp-EPHB6-OID20982
ukb-ppp-EPHX2-OID20119
ukb-ppp-EPO-OID20522
ukb-ppp-EPPK1-OID30250
ukb-ppp-ERBB2-OID21520
ukb-ppp-ERBB3-OID20705
ukb-ppp-ERBB4-OID21510
ukb-ppp-ERC2-OID30880
ukb-ppp-EREG-OID20905
ukb-ppp-ERI1-OID31317
ukb-ppp-ERMAP-OID30539
ukb-ppp-ERN1-OID31391
ukb-ppp-ERP44-OID21338
ukb-ppp-ESAM-OID20270
ukb-ppp-ESM1-OID20758
ukb-ppp-ESYT2-OID31134
ukb-ppp-EVI5-OID30519
ukb-ppp-EXTL1-OID30114
ukb-ppp-F11-OID30773
ukb-ppp-F11R-OID21151
ukb-ppp-F12-OID30739
ukb-ppp-F13B-OID30781
ukb-ppp-F2-OID30723
ukb-ppp-F2R-OID20691
ukb-ppp-F3-OID21440
ukb-ppp-F7-OID20372
ukb-ppp-FABP1-OID20778
ukb-ppp-FABP2-OID20200
ukb-ppp-FABP3-OID30351
ukb-ppp-FABP4-OID20245
ukb-ppp-FABP5-OID21043
ukb-ppp-FABP6-OID20076
ukb-ppp-FABP9-OID20501
ukb-ppp-FADD-OID20151
ukb-ppp-FAM13A-OID31463
ukb-ppp-FAM171B-OID31338
ukb-ppp-FAM172A-OID30248
ukb-ppp-FAM20A-OID30348
ukb-ppp-FAM3B-OID21372
ukb-ppp-FAM3C-OID20233
ukb-ppp-FAM3D-OID31514
ukb-ppp-FAP-OID20330
ukb-ppp-FARSA-OID30887
ukb-ppp-FAS-OID20316
ukb-ppp-FASLG-OID20665
ukb-ppp-FBLN2-OID30378
ukb-ppp-FBN2-OID30974
ukb-ppp-FBP1-OID20227
ukb-ppp-FCAMR-OID30332
ukb-ppp-FCAR-OID20564
ukb-ppp-FCER1A-OID30992
ukb-ppp-FCER2-OID21133
ukb-ppp-FCGR2A-OID20391
ukb-ppp-FCGR2B-OID21215
ukb-ppp-FCGR3B-OID20387
ukb-ppp-FCN1-OID30690
ukb-ppp-FCN2-OID20382
ukb-ppp-FCRL1-OID20172
ukb-ppp-FCRL2-OID20639
ukb-ppp-FCRL3-OID20443
ukb-ppp-FCRL5-OID21111
ukb-ppp-FCRL6-OID20529
ukb-ppp-FCRLB-OID21193
ukb-ppp-FDX1-OID30078
ukb-ppp-FES-OID21207
ukb-ppp-FETUB-OID20404
ukb-ppp-FGA-OID30788
ukb-ppp-FGF2-OID20503
ukb-ppp-FGF21-OID21402
ukb-ppp-FGF23-OID21411
ukb-ppp-FGF5-OID20490
ukb-ppp-FGFBP1-OID21507
ukb-ppp-FGFBP2-OID30395
ukb-ppp-FGFBP3-OID31108
ukb-ppp-FGFR2-OID21478
ukb-ppp-FGFR4-OID30646
ukb-ppp-FGL1-OID30702
ukb-ppp-FGR-OID20828
ukb-ppp-FHIT-OID20872
ukb-ppp-FIS1-OID20722
ukb-ppp-FKBP1B-OID20618
ukb-ppp-FKBP4-OID20960
ukb-ppp-FKBP5-OID20937
ukb-ppp-FKBP7-OID20846
ukb-ppp-FKBPL-OID31499
ukb-ppp-FLRT2-OID20946
ukb-ppp-FLT3LG-OID20661
ukb-ppp-FLT4-OID21491
ukb-ppp-FN1-OID30787
ukb-ppp-FNDC1-OID31127
ukb-ppp-FNTA-OID31381
ukb-ppp-FOLH1-OID30430
ukb-ppp-FOLR1-OID21529
ukb-ppp-FOLR2-OID21062
ukb-ppp-FOLR3-OID21485
ukb-ppp-FOXJ3-OID30445
ukb-ppp-FOXO1-OID20515
ukb-ppp-FRZB-OID20968
ukb-ppp-FSHB-OID30233
ukb-ppp-FST-OID20770
ukb-ppp-FSTL1-OID30254
ukb-ppp-FTCD-OID31137
ukb-ppp-FUCA1-OID20261
ukb-ppp-FUOM-OID30626
ukb-ppp-FURIN-OID21514
ukb-ppp-FUT3_FUT5-OID21013
ukb-ppp-FUT8-OID20992
ukb-ppp-FXN-OID21442
ukb-ppp-FXYD5-OID20463
ukb-ppp-GAL-OID20727
ukb-ppp-GALNT10-OID21371
ukb-ppp-GALNT2-OID21423
ukb-ppp-GALNT3-OID20471
ukb-ppp-GALNT5-OID30295
ukb-ppp-GALNT7-OID21377
ukb-ppp-GART-OID31004
ukb-ppp-GAS2-OID31285
ukb-ppp-GAS6-OID20318
ukb-ppp-GASK1A-OID30109
ukb-ppp-GBP1-OID31128
ukb-ppp-GBP2-OID20489
ukb-ppp-GBP4-OID20845
ukb-ppp-GC-OID30780
ukb-ppp-GCLM-OID30059
ukb-ppp-GCNT1-OID21379
ukb-ppp-GDF15-OID20251
ukb-ppp-GDNF-OID20861
ukb-ppp-GFAP-OID21247
ukb-ppp-GFER-OID21259
ukb-ppp-GFRA1-OID21457
ukb-ppp-GFRA2-OID21330
ukb-ppp-GFRA3-OID20933
ukb-ppp-GFRAL-OID31091
ukb-ppp-GGACT-OID30290
ukb-ppp-GGCT-OID30304
ukb-ppp-GGH-OID20416
ukb-ppp-GGT1-OID21075
ukb-ppp-GGT5-OID20909
ukb-ppp-GHR-OID30574
ukb-ppp-GHRL-OID20175
ukb-ppp-GIMAP7-OID30639
ukb-ppp-GIMAP8-OID31194
ukb-ppp-GIP-OID30288
ukb-ppp-GIPC2-OID31153
ukb-ppp-GIPC3-OID31507
ukb-ppp-GLB1-OID20949
ukb-ppp-GLO1-OID20107
ukb-ppp-GLRX-OID20195
ukb-ppp-GLRX5-OID30663
ukb-ppp-GLT8D2-OID20825
ukb-ppp-GM2A-OID30413
ukb-ppp-GMFG-OID30340
ukb-ppp-GMPR-OID20641
ukb-ppp-GMPR2-OID30623
ukb-ppp-GNAS-OID31008
ukb-ppp-GNLY-OID21132
ukb-ppp-GNPDA1-OID30197
ukb-ppp-GNPDA2-OID30597
ukb-ppp-GOLGA3-OID31026
ukb-ppp-GORASP2-OID31438
ukb-ppp-GOT1-OID30417
ukb-ppp-GP1BA-OID20381
ukb-ppp-GP1BB-OID30174
ukb-ppp-GP2-OID20090
ukb-ppp-GP6-OID21091
ukb-ppp-GPA33-OID21376
ukb-ppp-GPC1-OID21438
ukb-ppp-GPC5-OID20944
ukb-ppp-GPD1-OID31358
ukb-ppp-GPHA2-OID31437
ukb-ppp-GPIHBP1-OID31469
ukb-ppp-GPNMB-OID20173
ukb-ppp-GPR158-OID31013
ukb-ppp-GPR15L-OID31511
ukb-ppp-GPR37-OID20095
ukb-ppp-GPRC5C-OID31340
ukb-ppp-GRAP2-OID20192
ukb-ppp-GRHPR-OID30289
ukb-ppp-GRIK2-OID30977
ukb-ppp-GRK5-OID20066
ukb-ppp-GRN-OID21159
ukb-ppp-GRP-OID30264
ukb-ppp-GRPEL1-OID21309
ukb-ppp-GSN-OID30714
ukb-ppp-GSR-OID30700
ukb-ppp-GSTA1-OID20166
ukb-ppp-GSTA3-OID21242
ukb-ppp-GSTM4-OID30164
ukb-ppp-GSTP1-OID20876
ukb-ppp-GSTT2B-OID31097
ukb-ppp-GUCA2A-OID21101
ukb-ppp-GUSB-OID20296
ukb-ppp-GZMA-OID20663
ukb-ppp-GZMB-OID20604
ukb-ppp-GZMH-OID20096
ukb-ppp-HADH-OID30132
ukb-ppp-HAGH-OID21459
ukb-ppp-HAVCR1-OID21422
ukb-ppp-HAVCR2-OID21137
ukb-ppp-HBEGF-OID21465
ukb-ppp-HCG22-OID30088
ukb-ppp-HCLS1-OID20648
ukb-ppp-HDDC2-OID31447
ukb-ppp-HDGF-OID21455
ukb-ppp-HEBP1-OID20063
ukb-ppp-HEG1-OID30579
ukb-ppp-HEPACAM2-OID31151
ukb-ppp-HGF-OID20656
ukb-ppp-HGFAC-OID30718
ukb-ppp-HIP1R-OID31141
ukb-ppp-HJV-OID31006
ukb-ppp-HLA-A-OID31048
ukb-ppp-HLA-DRA-OID20520
ukb-ppp-HLA-E-OID20532
ukb-ppp-HMBS-OID21385
ukb-ppp-HMCN2-OID30592
ukb-ppp-HMOX1-OID20217
ukb-ppp-HNMT-OID20975
ukb-ppp-HPCAL1-OID20615
ukb-ppp-HPGDS-OID21266
ukb-ppp-HPSE-OID30409
ukb-ppp-HRC-OID30211
ukb-ppp-HRG-OID30770
ukb-ppp-HS1BP3-OID30243
ukb-ppp-HS3ST3B1-OID21303
ukb-ppp-HS6ST1-OID21441
ukb-ppp-HSBP1-OID30232
ukb-ppp-HSD17B14-OID31098
ukb-ppp-HSDL2-OID30256
ukb-ppp-HSPA1A-OID20718
ukb-ppp-HSPA2-OID31424
ukb-ppp-HSPB1-OID20230
ukb-ppp-HSPB6-OID21408
ukb-ppp-HSPG2-OID20383
ukb-ppp-HYAL1-OID20357
ukb-ppp-HYOU1-OID20300
ukb-ppp-ICAM1-OID20411
ukb-ppp-ICAM2-OID20248
ukb-ppp-ICAM3-OID20277
ukb-ppp-ICAM4-OID20578
ukb-ppp-ICAM5-OID20145
ukb-ppp-ICOSLG-OID21351
ukb-ppp-IDI2-OID20823
ukb-ppp-IDO1-OID30230
ukb-ppp-IDO1-OID30563
ukb-ppp-IDO1-OID31050
ukb-ppp-IDO1-OID31474
ukb-ppp-IFI30-OID31505
ukb-ppp-IFIT3-OID31283
ukb-ppp-IFNAR1-OID31491
ukb-ppp-IFNG-OID20495
ukb-ppp-IFNGR1-OID20678
ukb-ppp-IFNGR2-OID20941
ukb-ppp-IFNL1-OID20795
ukb-ppp-IFNLR1-OID20506
ukb-ppp-IGDCC4-OID30402
ukb-ppp-IGF1R-OID21274
ukb-ppp-IGF2R-OID21146
ukb-ppp-IGFBP1-OID20246
ukb-ppp-IGFBP2-OID20325
ukb-ppp-IGFBP3-OID20398
ukb-ppp-IGFBP4-OID21158
ukb-ppp-IGFBP6-OID20413
ukb-ppp-IGFBP7-OID20236
ukb-ppp-IGFBPL1-OID20155
ukb-ppp-IGHMBP2-OID30123
ukb-ppp-IGLC2-OID30740
ukb-ppp-IGSF21-OID30210
ukb-ppp-IGSF3-OID21312
ukb-ppp-IGSF8-OID20167
ukb-ppp-IGSF9-OID30330
ukb-ppp-IL10-OID20431
ukb-ppp-IL10RA-OID20420
ukb-ppp-IL10RB-OID20696
ukb-ppp-IL12B-OID20666
ukb-ppp-IL12RB1-OID20486
ukb-ppp-IL15RA-OID20498
ukb-ppp-IL16-OID20633
ukb-ppp-IL17C-OID20477
ukb-ppp-IL17D-OID20481
ukb-ppp-IL17F-OID20456
ukb-ppp-IL17RA-OID21089
ukb-ppp-IL17RB-OID20585
ukb-ppp-IL18-OID20694
ukb-ppp-IL18BP-OID20348
ukb-ppp-IL18R1-OID20652
ukb-ppp-IL19-OID20158
ukb-ppp-IL1R1-OID21116
ukb-ppp-IL1R2-OID20757
ukb-ppp-IL1RAP-OID21126
ukb-ppp-IL1RL1-OID20250
ukb-ppp-IL1RL2-OID20487
ukb-ppp-IL1RN-OID20700
ukb-ppp-IL22-OID31407
ukb-ppp-IL22RA1-OID20449
ukb-ppp-IL2RA-OID20267
ukb-ppp-IL31RA-OID30475
ukb-ppp-IL32-OID20605
ukb-ppp-IL34-OID20809
ukb-ppp-IL36A-OID30472
ukb-ppp-IL36G-OID30551
ukb-ppp-IL4R-OID20576
ukb-ppp-IL5RA-OID20601
ukb-ppp-IL6R-OID20385
ukb-ppp-IL6ST-OID20147
ukb-ppp-IL7-OID20535
ukb-ppp-IL7R-OID21136
ukb-ppp-IMMT-OID31397
ukb-ppp-IMPA1-OID20907
ukb-ppp-ING1-OID20853
ukb-ppp-INHBB-OID30625
ukb-ppp-INHBC-OID21093
ukb-ppp-INPP1-OID21345
ukb-ppp-INPP5D-OID30259
ukb-ppp-INSL4-OID31370
ukb-ppp-INSL5-OID31448
ukb-ppp-INSR-OID30566
ukb-ppp-IPCEF1-OID20977
ukb-ppp-IQGAP2-OID21361
ukb-ppp-IRAK4-OID20577
ukb-ppp-ISLR2-OID20889
ukb-ppp-ISM1-OID20538
ukb-ppp-IST1-OID31497
ukb-ppp-ITGA11-OID20581
ukb-ppp-ITGA2-OID30570
ukb-ppp-ITGA5-OID21139
ukb-ppp-ITGA6-OID20528
ukb-ppp-ITGAM-OID21071
ukb-ppp-ITGAV-OID21416
ukb-ppp-ITGB2-OID20315
ukb-ppp-ITGB6-OID20493
ukb-ppp-ITGB7-OID21393
ukb-ppp-ITGBL1-OID30408
ukb-ppp-ITIH1-OID30722
ukb-ppp-ITIH3-OID20352
ukb-ppp-ITIH4-OID30762
ukb-ppp-ITIH5-OID31430
ukb-ppp-ITPA-OID30082
ukb-ppp-JAM2-OID21064
ukb-ppp-JAM3-OID30586
ukb-ppp-JPT2-OID31520
ukb-ppp-KAZALD1-OID21339
ukb-ppp-KDR-OID21497
ukb-ppp-KEL-OID20881
ukb-ppp-KHK-OID30241
ukb-ppp-KIAA0319-OID31094
ukb-ppp-KIF1C-OID30163
ukb-ppp-KIFBP-OID21320
ukb-ppp-KIR2DL3-OID21196
ukb-ppp-KIR2DS4-OID31432
ukb-ppp-KIR3DL1-OID21185
ukb-ppp-KIR3DL2-OID31191
ukb-ppp-KIRREL2-OID20873
ukb-ppp-KIT-OID20370
ukb-ppp-KITLG-OID20196
ukb-ppp-KLB-OID20888
ukb-ppp-KLK1-OID21499
ukb-ppp-KLK10-OID21523
ukb-ppp-KLK11-OID21518
ukb-ppp-KLK12-OID21201
ukb-ppp-KLK13-OID21291
ukb-ppp-KLK14-OID21407
ukb-ppp-KLK15-OID31427
ukb-ppp-KLK3-OID30364
ukb-ppp-KLK4-OID21391
ukb-ppp-KLK6-OID21526
ukb-ppp-KLK7-OID30652
ukb-ppp-KLK8-OID21517
ukb-ppp-KLKB1-OID30760
ukb-ppp-KLRB1-OID20629
ukb-ppp-KLRD1-OID20632
ukb-ppp-KLRF1-OID30464
ukb-ppp-KLRK1-OID31082
ukb-ppp-KRT18-OID21296
ukb-ppp-KRT19-OID20596
ukb-ppp-KRT5-OID20860
ukb-ppp-KYAT1-OID20232
ukb-ppp-KYNU-OID20669
ukb-ppp-LACRT-OID31367
ukb-ppp-LACTB2-OID20150
ukb-ppp-LAG3-OID21315
ukb-ppp-LAIR1-OID20737
ukb-ppp-LAIR2-OID20965
ukb-ppp-LAMA4-OID20769
ukb-ppp-LAMB1-OID30280
ukb-ppp-LAMP1-OID30416
ukb-ppp-LAMP3-OID20638
ukb-ppp-LAP3-OID20436
ukb-ppp-LAT-OID20640
ukb-ppp-LAT2-OID21292
ukb-ppp-LATS1-OID30523
ukb-ppp-LAYN-OID20970
ukb-ppp-LBP-OID20355
ukb-ppp-LCAT-OID30677
ukb-ppp-LCN15-OID31032
ukb-ppp-LCP1-OID30367
ukb-ppp-LDLR-OID20240
ukb-ppp-LDLRAP1-OID31068
ukb-ppp-LECT2-OID30320
ukb-ppp-LEFTY2-OID21454
ukb-ppp-LEG1-OID30608
ukb-ppp-LEPR-OID20128
ukb-ppp-LGALS1-OID20154
ukb-ppp-LGALS3-OID20284
ukb-ppp-LGALS3BP-OID30765
ukb-ppp-LGALS4-OID20748
ukb-ppp-LGALS7_LGALS7B-OID21406
ukb-ppp-LGALS8-OID21041
ukb-ppp-LGALS9-OID20781
ukb-ppp-LGMN-OID20773
ukb-ppp-LHB-OID21248
ukb-ppp-LHPP-OID20749
ukb-ppp-LIFR-OID20606
ukb-ppp-LILRA2-OID21152
ukb-ppp-LILRA3-OID30376
ukb-ppp-LILRA5-OID20209
ukb-ppp-LILRA6-OID30346
ukb-ppp-LILRB1-OID20323
ukb-ppp-LILRB2-OID20301
ukb-ppp-LILRB4-OID20429
ukb-ppp-LILRB5-OID20324
ukb-ppp-LIPF-OID30266
ukb-ppp-LMNB1-OID31501
ukb-ppp-LMNB2-OID31109
ukb-ppp-LMOD1-OID30212
ukb-ppp-LMOD1-OID30547
ukb-ppp-LMOD1-OID31014
ukb-ppp-LMOD1-OID31416
ukb-ppp-LONP1-OID30219
ukb-ppp-LPA-OID30747
ukb-ppp-LPCAT2-OID21290
ukb-ppp-LPL-OID20188
ukb-ppp-LPO-OID20963
ukb-ppp-LRCH4-OID30191
ukb-ppp-LRG1-OID30751
ukb-ppp-LRIG1-OID21429
ukb-ppp-LRIG3-OID30450
ukb-ppp-LRP11-OID20185
ukb-ppp-LRPAP1-OID21059
ukb-ppp-LRRC25-OID21333
ukb-ppp-LRRC37A2-OID31440
ukb-ppp-LRRC38-OID30924
ukb-ppp-LRRFIP1-OID31344
ukb-ppp-LRRN1-OID20438
ukb-ppp-LRTM2-OID31020
ukb-ppp-LSP1-OID20530
ukb-ppp-LTA-OID20586
ukb-ppp-LTA4H-OID21452
ukb-ppp-LTB-OID31383
ukb-ppp-LTBP2-OID20254
ukb-ppp-LTBP3-OID21191
ukb-ppp-LTBR-OID20768
ukb-ppp-LUZP2-OID31402
ukb-ppp-LXN-OID21003
ukb-ppp-LY6D-OID20708
ukb-ppp-LY75-OID20580
ukb-ppp-LY9-OID20670
ukb-ppp-LY96-OID20945
ukb-ppp-LYAR-OID21264
ukb-ppp-LYPD3-OID21530
ukb-ppp-LYPD8-OID21251
ukb-ppp-LYSMD3-OID30950
ukb-ppp-LYVE1-OID30728
ukb-ppp-LYZL2-OID31180
ukb-ppp-LZTFL1-OID30637
ukb-ppp-MAD1L1-OID20904
ukb-ppp-MAMDC2-OID30309
ukb-ppp-MAMDC4-OID31342
ukb-ppp-MAN1A2-OID30262
ukb-ppp-MAN2B2-OID30306
ukb-ppp-MANF-OID20707
ukb-ppp-MANSC4-OID30141
ukb-ppp-MAP2-OID31138
ukb-ppp-MAP2K1-OID31468
ukb-ppp-MAP4K5-OID20899
ukb-ppp-MAPK13-OID31205
ukb-ppp-MAPK9-OID20557
ukb-ppp-MAPKAPK2-OID31293
ukb-ppp-MARCO-OID20210
ukb-ppp-MASP1-OID20954
ukb-ppp-MATN2-OID20767
ukb-ppp-MATN3-OID20979
ukb-ppp-MAVS-OID21204
ukb-ppp-MAX-OID20877
ukb-ppp-MB-OID20263
ukb-ppp-MBL2-OID30759
ukb-ppp-MCAM-OID20343
ukb-ppp-MCEE-OID31033
ukb-ppp-MCEMP1-OID30501
ukb-ppp-MCFD2-OID20171
ukb-ppp-MDGA1-OID20951
ukb-ppp-MDK-OID21489
ukb-ppp-MDM1-OID30945
ukb-ppp-MECR-OID30274
ukb-ppp-MEGF10-OID20746
ukb-ppp-MEGF11-OID30099
ukb-ppp-MEGF9-OID20285
ukb-ppp-MELTF-OID30347
ukb-ppp-MENT-OID30595
ukb-ppp-MEP1A-OID31459
ukb-ppp-MEP1B-OID20168
ukb-ppp-MEPE-OID20753
ukb-ppp-MERTK-OID20657
ukb-ppp-MESD-OID21099
ukb-ppp-MET-OID20269
ukb-ppp-METAP1D-OID20519
ukb-ppp-MFAP4-OID30598
ukb-ppp-MFGE8-OID21134
ukb-ppp-MGLL-OID20711
ukb-ppp-MGMT-OID20588
ukb-ppp-MIA-OID21531
ukb-ppp-MICALL2-OID30889
ukb-ppp-MICB_MICA-OID20593
ukb-ppp-MIF-OID21073
ukb-ppp-MILR1-OID20482
ukb-ppp-MINDY1-OID31399
ukb-ppp-MINK1-OID31156
ukb-ppp-MITD1-OID20959
ukb-ppp-MLN-OID20541
ukb-ppp-MME-OID21307
ukb-ppp-MMP1-OID20672
ukb-ppp-MMP10-OID20687
ukb-ppp-MMP12-OID21439
ukb-ppp-MMP13-OID20807
ukb-ppp-MMP3-OID21083
ukb-ppp-MMP7-OID20087
ukb-ppp-MMP8-OID21019
ukb-ppp-MMP9-OID21103
ukb-ppp-MMUT-OID30159
ukb-ppp-MOCS2-OID30638
ukb-ppp-MOG-OID21384
ukb-ppp-MPHOSPH8-OID20092
ukb-ppp-MPI-OID21288
ukb-ppp-MPO-OID21100
ukb-ppp-MRC1-OID30694
ukb-ppp-MRI1-OID30891
ukb-ppp-MSMB-OID20275
ukb-ppp-MSR1-OID21063
ukb-ppp-MSRA-OID21513
ukb-ppp-MST1-OID30713
ukb-ppp-MSTN-OID20115
ukb-ppp-MTHFD2-OID31078
ukb-ppp-MTHFSD-OID31305
ukb-ppp-MTIF3-OID31513
ukb-ppp-MTR-OID30110
ukb-ppp-MTSS1-OID31492
ukb-ppp-MTUS1-OID31315
ukb-ppp-MUC13-OID20866
ukb-ppp-MUC16-OID21378
ukb-ppp-MUC2-OID30377
ukb-ppp-MVK-OID20459
ukb-ppp-MXRA8-OID30583
ukb-ppp-MYBPC2-OID30199
ukb-ppp-MYDGF-OID30313
ukb-ppp-MYO9B-OID20451
ukb-ppp-MYOC-OID21121
ukb-ppp-MYOM2-OID30131
ukb-ppp-MYOM3-OID30633
ukb-ppp-MZB1-OID20732
ukb-ppp-NAA80-OID30893
ukb-ppp-NAAA-OID20931
ukb-ppp-NADK-OID20178
ukb-ppp-NAGA-OID30509
ukb-ppp-NAGK-OID30271
ukb-ppp-NAGPA-OID30643
ukb-ppp-NAP1L4-OID31475
ukb-ppp-NAPRT-OID31114
ukb-ppp-NBL1-OID21486
ukb-ppp-NCAM1-OID20354
ukb-ppp-NCAM2-OID21095
ukb-ppp-NCAN-OID21055
ukb-ppp-NCF2-OID20567
ukb-ppp-NCR1-OID20566
ukb-ppp-NCR3LG1-OID31490
ukb-ppp-NCS1-OID21458
ukb-ppp-NECTIN2-OID20222
ukb-ppp-NECTIN4-OID21490
ukb-ppp-NELL1-OID21494
ukb-ppp-NELL2-OID20706
ukb-ppp-NEO1-OID31066
ukb-ppp-NEXN-OID30678
ukb-ppp-NFASC-OID20634
ukb-ppp-NFATC1-OID20545
ukb-ppp-NFE2-OID30268
ukb-ppp-NFKB1-OID30160
ukb-ppp-NFKBIE-OID21212
ukb-ppp-NFU1-OID31510
ukb-ppp-NHLRC3-OID30614
ukb-ppp-NID1-OID20362
ukb-ppp-NID2-OID21085
ukb-ppp-NINJ1-OID21167
ukb-ppp-NIT1-OID30252
ukb-ppp-NIT2-OID30336
ukb-ppp-NME3-OID20789
ukb-ppp-NMI-OID31378
ukb-ppp-NMNAT1-OID20913
ukb-ppp-NOMO1-OID21106
ukb-ppp-NOS1-OID20863
ukb-ppp-NOS2-OID30087
ukb-ppp-NOS3-OID20834
ukb-ppp-NOTCH1-OID20311
ukb-ppp-NOTCH2-OID30407
ukb-ppp-NOTCH3-OID20253
ukb-ppp-NPC2-OID30418
ukb-ppp-NPDC1-OID20205
ukb-ppp-NPHS1-OID30540
ukb-ppp-NPL-OID30329
ukb-ppp-NPPB-OID20049
ukb-ppp-NPPC-OID20568
ukb-ppp-NPTX1-OID21074
ukb-ppp-NPTX2-OID30390
ukb-ppp-NPTXR-OID20191
ukb-ppp-NPY-OID21388
ukb-ppp-NRCAM-OID20229
ukb-ppp-NRP1-OID20390
ukb-ppp-NRP2-OID21081
ukb-ppp-NRTN-OID20465
ukb-ppp-NSFL1C-OID21022
ukb-ppp-NT5C-OID30294
ukb-ppp-NT5C3A-OID20553
ukb-ppp-NT5E-OID21498
ukb-ppp-NTF3-OID20591
ukb-ppp-NTproBNP-OID20125
ukb-ppp-NTRK2-OID20136
ukb-ppp-NTRK3-OID21057
ukb-ppp-NUB1-OID20510
ukb-ppp-NUCB2-OID21448
ukb-ppp-NUDT16-OID31484
ukb-ppp-NUDT2-OID21308
ukb-ppp-NUDT5-OID21115
ukb-ppp-NUMB-OID30568
ukb-ppp-NXPH3-OID30565
ukb-ppp-OBP2B-OID20980
ukb-ppp-OCLN-OID31069
ukb-ppp-ODAM-OID20793
ukb-ppp-OGA-OID31465
ukb-ppp-OGFR-OID21360
ukb-ppp-OGN-OID21123
ukb-ppp-OLFM4-OID30665
ukb-ppp-OLR1-OID20183
ukb-ppp-OMD-OID20725
ukb-ppp-OMG-OID21352
ukb-ppp-OMP-OID30835
ukb-ppp-OPLAH-OID30201
ukb-ppp-OPTC-OID21362
ukb-ppp-ORM1-OID30768
ukb-ppp-OSCAR-OID20776
ukb-ppp-OSM-OID20574
ukb-ppp-OSMR-OID20356
ukb-ppp-OSTN-OID30909
ukb-ppp-OTOA-OID30825
ukb-ppp-OTUD7B-OID31064
ukb-ppp-OXCT1-OID30227
ukb-ppp-OXT-OID21047
ukb-ppp-P4HB-OID21509
ukb-ppp-PACS2-OID30186
ukb-ppp-PADI2-OID20467
ukb-ppp-PADI4-OID20832
ukb-ppp-PAEP-OID20925
ukb-ppp-PAFAH2-OID31286
ukb-ppp-PAG1-OID20108
ukb-ppp-PALM2-OID31096
ukb-ppp-PAM-OID20291
ukb-ppp-PAMR1-OID21153
ukb-ppp-PAPPA-OID20421
ukb-ppp-PARD3-OID31301
ukb-ppp-PARK7-OID21160
ukb-ppp-PARP1-OID20500
ukb-ppp-PAXX-OID30591
ukb-ppp-PBLD-OID20839
ukb-ppp-PBXIP1-OID31435
ukb-ppp-PCBD1-OID30610
ukb-ppp-PCBP2-OID31003
ukb-ppp-PCDH1-OID20614
ukb-ppp-PCDH12-OID31045
ukb-ppp-PCDH17-OID20132
ukb-ppp-PCDH7-OID31456
ukb-ppp-PCDH9-OID31516
ukb-ppp-PCDHB15-OID31377
ukb-ppp-PCOLCE-OID20384
ukb-ppp-PCSK7-OID31410
ukb-ppp-PCSK9-OID20235
ukb-ppp-PDCD1-OID21396
ukb-ppp-PDCD1LG2-OID21273
ukb-ppp-PDCD5-OID21021
ukb-ppp-PDE5A-OID30584
ukb-ppp-PDGFC-OID21183
ukb-ppp-PDGFRA-OID20133
ukb-ppp-PDGFRB-OID20268
ukb-ppp-PDIA3-OID30573
ukb-ppp-PDIA4-OID30375
ukb-ppp-PDIA5-OID31209
ukb-ppp-PDLIM7-OID20729
ukb-ppp-PDZD2-OID30151
ukb-ppp-PDZK1-OID30550
ukb-ppp-PEAR1-OID20257
ukb-ppp-PECR-OID30228
ukb-ppp-PENK-OID30666
ukb-ppp-PEPD-OID30688
ukb-ppp-PER3-OID30511
ukb-ppp-PF4-OID30764
ukb-ppp-PFKFB2-OID21356
ukb-ppp-PGA4-OID30699
ukb-ppp-PGD-OID30344
ukb-ppp-PGF-OID20673
ukb-ppp-PGLYRP1-OID20338
ukb-ppp-PGLYRP2-OID30742
ukb-ppp-PGLYRP4-OID30101
ukb-ppp-PHACTR2-OID31009
ukb-ppp-PHLDB1-OID31467
ukb-ppp-PHYKPL-OID30634
ukb-ppp-PI16-OID30676
ukb-ppp-PI3-OID20326
ukb-ppp-PIBF1-OID31061
ukb-ppp-PIGR-OID21102
ukb-ppp-PIK3AP1-OID20587
ukb-ppp-PIK3IP1-OID21094
ukb-ppp-PILRA-OID21129
ukb-ppp-PILRB-OID20197
ukb-ppp-PINLYP-OID30651
ukb-ppp-PKD1-OID30328
ukb-ppp-PKD2-OID30184
ukb-ppp-PKLR-OID20682
ukb-ppp-PKN3-OID31311
ukb-ppp-PLA2G10-OID21002
ukb-ppp-PLA2G15-OID21473
ukb-ppp-PLA2G1B-OID20252
ukb-ppp-PLA2G2A-OID20274
ukb-ppp-PLA2G4A-OID20685
ukb-ppp-PLA2G7-OID21105
ukb-ppp-PLAT-OID20247
ukb-ppp-PLAU-OID21124
ukb-ppp-PLAUR-OID20764
ukb-ppp-PLB1-OID31110
ukb-ppp-PLCB2-OID31155
ukb-ppp-PLEKHO1-OID31088
ukb-ppp-PLG-OID30785
ukb-ppp-PLIN3-OID20143
ukb-ppp-PLPBP-OID20144
ukb-ppp-PLSCR3-OID31146
ukb-ppp-PLTP-OID20238
ukb-ppp-PLXDC1-OID21258
ukb-ppp-PLXDC2-OID31101
ukb-ppp-PLXNA4-OID20597
ukb-ppp-PLXNB2-OID20317
ukb-ppp-PM20D1-OID20149
ukb-ppp-PMM2-OID30125
ukb-ppp-PMS1-OID30943
ukb-ppp-PMVK-OID20850
ukb-ppp-PNLIPRP1-OID31122
ukb-ppp-PNLIPRP2-OID20775
ukb-ppp-PNMA1-OID30194
ukb-ppp-PODXL-OID21358
ukb-ppp-PODXL2-OID21487
ukb-ppp-POMC-OID30282
ukb-ppp-PON1-OID30704
ukb-ppp-PON2-OID20088
ukb-ppp-PON3-OID20777
ukb-ppp-POSTN-OID30410
ukb-ppp-PPBP-OID30761
ukb-ppp-PPCDC-OID21027
ukb-ppp-PPIE-OID31279
ukb-ppp-PPM1F-OID30350
ukb-ppp-PPME1-OID21347
ukb-ppp-PPP1R14A-OID31011
ukb-ppp-PPP1R14D-OID30997
ukb-ppp-PPP2R5A-OID31502
ukb-ppp-PRAP1-OID30391
ukb-ppp-PRCP-OID20337
ukb-ppp-PRDX1-OID20962
ukb-ppp-PRDX2-OID30668
ukb-ppp-PRDX3-OID20483
ukb-ppp-PRDX5-OID20644
ukb-ppp-PRDX6-OID21404
ukb-ppp-PRELP-OID20766
ukb-ppp-PRG2-OID30381
ukb-ppp-PRG3-OID30383
ukb-ppp-PRKAB1-OID20444
ukb-ppp-PRKAR2A-OID31119
ukb-ppp-PRKD2-OID30140
ukb-ppp-PRKG1-OID30621
ukb-ppp-PRND-OID31124
ukb-ppp-PROCR-OID30149
ukb-ppp-PROK1-OID20543
ukb-ppp-PROS1-OID30737
ukb-ppp-PRR4-OID30607
ukb-ppp-PRRT3-OID30276
ukb-ppp-PRSS2-OID20364
ukb-ppp-PRSS22-OID30483
ukb-ppp-PRSS27-OID20212
ukb-ppp-PRSS53-OID31093
ukb-ppp-PRSS8-OID20763
ukb-ppp-PRTFDC1-OID20867
ukb-ppp-PRTG-OID21443
ukb-ppp-PSAP-OID30419
ukb-ppp-PSAPL1-OID31473
ukb-ppp-PSCA-OID31493
ukb-ppp-PSG1-OID20916
ukb-ppp-PSMD9-OID21304
ukb-ppp-PSME1-OID20969
ukb-ppp-PSME2-OID20989
ukb-ppp-PSMG4-OID30514
ukb-ppp-PSRC1-OID21169
ukb-ppp-PSTPIP2-OID30596
ukb-ppp-PTGES2-OID30561
ukb-ppp-PTGR1-OID30297
ukb-ppp-PTH1R-OID20571
ukb-ppp-PTK7-OID20880
ukb-ppp-PTN-OID20083
ukb-ppp-PTPRB-OID30324
ukb-ppp-PTPRC-OID30380
ukb-ppp-PTPRF-OID20310
ukb-ppp-PTPRH-OID31433
ukb-ppp-PTPRK-OID31461
ukb-ppp-PTPRM-OID20598
ukb-ppp-PTPRN2-OID20912
ukb-ppp-PTPRR-OID31099
ukb-ppp-PTPRS-OID20306
ukb-ppp-PTPRZ1-OID30343
ukb-ppp-PTS-OID20847
ukb-ppp-PTX3-OID20570
ukb-ppp-PVALB-OID21420
ukb-ppp-PVR-OID21011
ukb-ppp-PXDNL-OID31405
ukb-ppp-PXN-OID20822
ukb-ppp-PYDC1-OID30202
ukb-ppp-PYY-OID30150
ukb-ppp-PZP-OID30730
ukb-ppp-QDPR-OID20174
ukb-ppp-QPCT-OID20320
ukb-ppp-QSOX1-OID30729
ukb-ppp-RAB44-OID31346
ukb-ppp-RAB6A-OID20608
ukb-ppp-RABEP1-OID30647
ukb-ppp-RABEPK-OID21163
ukb-ppp-RABGAP1L-OID20447
ukb-ppp-RALB-OID30567
ukb-ppp-RALY-OID31382
ukb-ppp-RANBP1-OID30258
ukb-ppp-RAPGEF2-OID31337
ukb-ppp-RARRES1-OID21177
ukb-ppp-RARRES2-OID20373
ukb-ppp-RASSF2-OID21194
ukb-ppp-RBKS-OID20986
ukb-ppp-RBM17-OID31034
ukb-ppp-RBP1-OID30913
ukb-ppp-RBP2-OID21365
ukb-ppp-RBP5-OID21369
ukb-ppp-RBP7-OID31526
ukb-ppp-RBPMS2-OID30257
ukb-ppp-RECK-OID30234
ukb-ppp-REEP4-OID31028
ukb-ppp-REG1A-OID20415
ukb-ppp-REG1B-OID20266
ukb-ppp-REG3A-OID20258
ukb-ppp-REG3G-OID31408
ukb-ppp-REG4-OID20784
ukb-ppp-RELT-OID21142
ukb-ppp-REN-OID20201
ukb-ppp-RET-OID21346
ukb-ppp-RETN-OID20327
ukb-ppp-RGMA-OID21065
ukb-ppp-RGMB-OID21045
ukb-ppp-RIDA-OID30635
ukb-ppp-RILP-OID21436
ukb-ppp-RILPL2-OID30342
ukb-ppp-RLN2-OID30601
ukb-ppp-RNASE1-OID30672
ukb-ppp-RNASE10-OID30238
ukb-ppp-RNASE3-OID20203
ukb-ppp-RNASE4-OID30705
ukb-ppp-RNASE6-OID30689
ukb-ppp-RNASEH2A-OID31027
ukb-ppp-RNASET2-OID20321
ukb-ppp-RNF149-OID30235
ukb-ppp-RNF43-OID31291
ukb-ppp-ROBO1-OID20734
ukb-ppp-ROBO2-OID21007
ukb-ppp-ROBO4-OID30226
ukb-ppp-ROR1-OID20224
ukb-ppp-RPA2-OID30453
ukb-ppp-RPE-OID31324
ukb-ppp-RPL14-OID30284
ukb-ppp-RRM2-OID21187
ukb-ppp-RRM2B-OID21174
ukb-ppp-RSPO1-OID20938
ukb-ppp-RSPO3-OID21415
ukb-ppp-RTBDN-OID21343
ukb-ppp-RTN4IP1-OID31030
ukb-ppp-RTN4R-OID21424
ukb-ppp-RWDD1-OID21015
ukb-ppp-S100A11-OID20130
ukb-ppp-S100A12-OID21374
ukb-ppp-S100A13-OID30529
ukb-ppp-S100A16-OID20878
ukb-ppp-S100A3-OID31352
ukb-ppp-S100A4-OID21519
ukb-ppp-S100P-OID20103
ukb-ppp-SAA4-OID30726
ukb-ppp-SAMD9L-OID20536
ukb-ppp-SARG-OID30331
ukb-ppp-SAT2-OID31306
ukb-ppp-SBSN-OID30398
ukb-ppp-SCAMP3-OID21332
ukb-ppp-SCARA5-OID21058
ukb-ppp-SCARB2-OID20943
ukb-ppp-SCARF1-OID20297
ukb-ppp-SCARF2-OID21048
ukb-ppp-SCG2-OID21400
ukb-ppp-SCG3-OID20728
ukb-ppp-SCGB1A1-OID20688
ukb-ppp-SCGB3A1-OID30577
ukb-ppp-SCGB3A2-OID20723
ukb-ppp-SCGN-OID20457
ukb-ppp-SCLY-OID21425
ukb-ppp-SCN4B-OID30277
ukb-ppp-SCPEP1-OID30278
ukb-ppp-SCRG1-OID30333
ukb-ppp-SCRN1-OID20542
ukb-ppp-SDC1-OID20169
ukb-ppp-SDC4-OID20216
ukb-ppp-SDCCAG8-OID31423
ukb-ppp-SDHB-OID31436
ukb-ppp-SDK2-OID30662
ukb-ppp-SEC31A-OID30269
ukb-ppp-SEL1L-OID30196
ukb-ppp-SELE-OID20290
ukb-ppp-SELENOP-OID30745
ukb-ppp-SELL-OID30752
ukb-ppp-SELP-OID20379
ukb-ppp-SELPLG-OID20560
ukb-ppp-SEMA3F-OID20186
ukb-ppp-SEMA4D-OID21020
ukb-ppp-SEMA6C-OID30531
ukb-ppp-SEMA7A-OID20283
ukb-ppp-SEPTIN8-OID31079
ukb-ppp-SEPTIN9-OID21279
ukb-ppp-SERPINA1-OID30750
ukb-ppp-SERPINA11-OID20281
ukb-ppp-SERPINA12-OID20219
ukb-ppp-SERPINA3-OID30786
ukb-ppp-SERPINA4-OID30774
ukb-ppp-SERPINA5-OID30763
ukb-ppp-SERPINA6-OID30743
ukb-ppp-SERPINA9-OID21284
ukb-ppp-SERPINB1-OID21088
ukb-ppp-SERPINB5-OID20064
ukb-ppp-SERPINB6-OID21023
ukb-ppp-SERPINB8-OID20630
ukb-ppp-SERPINB9-OID20932
ukb-ppp-SERPINC1-OID30789
ukb-ppp-SERPIND1-OID30767
ukb-ppp-SERPINE1-OID20342
ukb-ppp-SERPINE2-OID30359
ukb-ppp-SERPINF1-OID30757
ukb-ppp-SERPINF2-OID30779
ukb-ppp-SERPING1-OID30777
ukb-ppp-SERPINH1-OID31322
ukb-ppp-SERPINI1-OID30604
ukb-ppp-SERPINI2-OID31504
ukb-ppp-SESTD1-OID20790
ukb-ppp-SETMAR-OID20948
ukb-ppp-SEZ6-OID30968
ukb-ppp-SEZ6L-OID21488
ukb-ppp-SEZ6L2-OID21289
ukb-ppp-SF3B4-OID21278
ukb-ppp-SFRP1-OID20984
ukb-ppp-SFRP4-OID30648
ukb-ppp-SFTPA1-OID21165
ukb-ppp-SFTPA2-OID21218
ukb-ppp-SFTPD-OID20214
ukb-ppp-SGSH-OID30341
ukb-ppp-SH2B3-OID21222
ukb-ppp-SH3BP1-OID31439
ukb-ppp-SH3GLB2-OID31145
ukb-ppp-SHBG-OID30685
ukb-ppp-SHH-OID30516
ukb-ppp-SHISA5-OID30387
ukb-ppp-SHMT1-OID20714
ukb-ppp-SHPK-OID31292
ukb-ppp-SIAE-OID21503
ukb-ppp-SIGLEC1-OID20690
ukb-ppp-SIGLEC10-OID20537
ukb-ppp-SIGLEC5-OID21082
ukb-ppp-SIGLEC6-OID21394
ukb-ppp-SIGLEC7-OID20190
ukb-ppp-SIGLEC8-OID30261
ukb-ppp-SIGLEC9-OID21390
ukb-ppp-SIL1-OID30207
ukb-ppp-SIRPA-OID20304
ukb-ppp-SIRPB1-OID20739
ukb-ppp-SIRT2-OID21375
ukb-ppp-SKAP1-OID20906
ukb-ppp-SLA2-OID31017
ukb-ppp-SLAMF1-OID20496
ukb-ppp-SLAMF6-OID21254
ukb-ppp-SLAMF7-OID20602
ukb-ppp-SLAMF8-OID21214
ukb-ppp-SLC16A1-OID20799
ukb-ppp-SLC27A4-OID20814
ukb-ppp-SLC39A5-OID20539
ukb-ppp-SLC4A1-OID30369
ukb-ppp-SLC9A3R2-OID31445
ukb-ppp-SLIT2-OID20862
ukb-ppp-SLITRK1-OID30510
ukb-ppp-SLITRK6-OID20094
ukb-ppp-SLMAP-OID31441
ukb-ppp-SLURP1-OID30404
ukb-ppp-SMAD3-OID31418
ukb-ppp-SMARCA2-OID20796
ukb-ppp-SMOC1-OID21461
ukb-ppp-SMOC2-OID20730
ukb-ppp-SMPD1-OID21028
ukb-ppp-SMPD3-OID30477
ukb-ppp-SMPDL3A-OID20676
ukb-ppp-SNAP25-OID30811
ukb-ppp-SNAP29-OID21506
ukb-ppp-SNCA-OID30645
ukb-ppp-SNCG-OID20971
ukb-ppp-SNED1-OID30205
ukb-ppp-SNX15-OID30644
ukb-ppp-SNX18-OID31476
ukb-ppp-SNX9-OID20135
ukb-ppp-SOD1-OID20386
ukb-ppp-SOD2-OID21114
ukb-ppp-SOD3-OID30683
ukb-ppp-SORBS1-OID30978
ukb-ppp-SORCS2-OID21262
ukb-ppp-SORD-OID21453
ukb-ppp-SORT1-OID20213
ukb-ppp-SOST-OID20204
ukb-ppp-SPAG1-OID30979
ukb-ppp-SPARC-OID21511
ukb-ppp-SPARCL1-OID20361
ukb-ppp-SPESP1-OID30298
ukb-ppp-SPINK1-OID21097
ukb-ppp-SPINK2-OID30627
ukb-ppp-SPINK4-OID20509
ukb-ppp-SPINK5-OID21148
ukb-ppp-SPINK6-OID21450
ukb-ppp-SPINK8-OID30153
ukb-ppp-SPINT1-OID21109
ukb-ppp-SPINT2-OID20720
ukb-ppp-SPOCK1-OID20924
ukb-ppp-SPON1-OID20759
ukb-ppp-SPON2-OID20221
ukb-ppp-SPP1-OID20322
ukb-ppp-SPRED2-OID30423
ukb-ppp-SPRR3-OID31131
ukb-ppp-SPRY2-OID20475
ukb-ppp-SPTLC1-OID31086
ukb-ppp-SRP14-OID21324
ukb-ppp-SSC4D-OID20182
ukb-ppp-SSC5D-OID20351
ukb-ppp-ST13-OID30624
ukb-ppp-ST3GAL1-OID21322
ukb-ppp-ST6GAL1-OID20302
ukb-ppp-STAB2-OID30401
ukb-ppp-STAMBP-OID20955
ukb-ppp-STAT2-OID30536
ukb-ppp-STC1-OID21014
ukb-ppp-STC2-OID21157
ukb-ppp-STK4-OID20140
ukb-ppp-STX16-OID21170
ukb-ppp-STX4-OID21326
ukb-ppp-STX7-OID30560
ukb-ppp-STX8-OID20531
ukb-ppp-STXBP1-OID31054
ukb-ppp-SUGP1-OID31524
ukb-ppp-SULT1A1-OID21031
ukb-ppp-SULT2A1-OID20508
ukb-ppp-SUMF2-OID21032
ukb-ppp-SUSD1-OID20072
ukb-ppp-SUSD2-OID21098
ukb-ppp-SUSD4-OID31398
ukb-ppp-SUSD5-OID30650
ukb-ppp-SV2A-OID30965
ukb-ppp-SWAP70-OID31477
ukb-ppp-TAB2-OID31319
ukb-ppp-TACC3-OID21285
ukb-ppp-TACSTD2-OID21447
ukb-ppp-TAFA5-OID21321
ukb-ppp-TANK-OID20474
ukb-ppp-TARBP2-OID20870
ukb-ppp-TBC1D17-OID20844
ukb-ppp-TBC1D23-OID21286
ukb-ppp-TBCA-OID30616
ukb-ppp-TBCB-OID20993
ukb-ppp-TBCC-OID20942
ukb-ppp-TCL1A-OID20987
ukb-ppp-TCN1-OID30687
ukb-ppp-TCN2-OID20341
ukb-ppp-TCTN3-OID30326
ukb-ppp-TDGF1-OID20816
ukb-ppp-TDP1-OID31403
ukb-ppp-TDRKH-OID20875
ukb-ppp-TEF-OID30103
ukb-ppp-TEK-OID21496
ukb-ppp-TEX101-OID30971
ukb-ppp-TF-OID30783
ukb-ppp-TFF1-OID21154
ukb-ppp-TFF2-OID20787
ukb-ppp-TFF3-OID20371
ukb-ppp-TFPI-OID20388
ukb-ppp-TFPI2-OID21512
ukb-ppp-TFRC-OID20369
ukb-ppp-TG-OID31359
ukb-ppp-TGFA-OID20600
ukb-ppp-TGFB1-OID20621
ukb-ppp-TGFB2-OID31417
ukb-ppp-TGFBI-OID20417
ukb-ppp-TGFBR1-OID30502
ukb-ppp-TGFBR2-OID21493
ukb-ppp-TGFBR3-OID20255
ukb-ppp-TGM2-OID20141
ukb-ppp-TGOLN2-OID30691
ukb-ppp-THBD-OID20231
ukb-ppp-THBS2-OID21104
ukb-ppp-THBS4-OID20368
ukb-ppp-THOP1-OID20194
ukb-ppp-THPO-OID20098
ukb-ppp-THSD1-OID30476
ukb-ppp-THTPA-OID31375
ukb-ppp-THY1-OID21050
ukb-ppp-TIE1-OID20303
ukb-ppp-TIGAR-OID20894
ukb-ppp-TIGIT-OID31320
ukb-ppp-TIMD4-OID20375
ukb-ppp-TIMM10-OID30358
ukb-ppp-TIMP2-OID30318
ukb-ppp-TIMP3-OID20684
ukb-ppp-TIMP4-OID21147
ukb-ppp-TINAGL1-OID20180
ukb-ppp-TJAP1-OID21477
ukb-ppp-TK1-OID31294
ukb-ppp-TLR1-OID30532
ukb-ppp-TLR3-OID20612
ukb-ppp-TLR4-OID30428
ukb-ppp-TMED8-OID31462
ukb-ppp-TMEM106A-OID31411
ukb-ppp-TMEM132A-OID30287
ukb-ppp-TMEM25-OID31015
ukb-ppp-TMPRSS11D-OID31103
ukb-ppp-TMPRSS15-OID21364
ukb-ppp-TMPRSS5-OID20947
ukb-ppp-TMSB10-OID21118
ukb-ppp-TNC-OID20359
ukb-ppp-TNF-OID20074
ukb-ppp-TNF-OID20473
ukb-ppp-TNF-OID20848
ukb-ppp-TNF-OID21237
ukb-ppp-TNFAIP2-OID31446
ukb-ppp-TNFAIP8-OID20433
ukb-ppp-TNFAIP8L2-OID30629
ukb-ppp-TNFRSF10A-OID20967
ukb-ppp-TNFRSF10B-OID20981
ukb-ppp-TNFRSF10C-OID20265
ukb-ppp-TNFRSF11A-OID20646
ukb-ppp-TNFRSF11B-OID20735
ukb-ppp-TNFRSF12A-OID21482
ukb-ppp-TNFRSF13B-OID20702
ukb-ppp-TNFRSF13C-OID20480
ukb-ppp-TNFRSF14-OID20783
ukb-ppp-TNFRSF17-OID30589
ukb-ppp-TNFRSF19-OID21446
ukb-ppp-TNFRSF1A-OID21155
ukb-ppp-TNFRSF1B-OID21145
ukb-ppp-TNFRSF21-OID21052
ukb-ppp-TNFRSF4-OID20653
ukb-ppp-TNFRSF6B-OID20964
ukb-ppp-TNFRSF8-OID21049
ukb-ppp-TNFRSF9-OID20985
ukb-ppp-TNFSF10-OID20611
ukb-ppp-TNFSF11-OID20592
ukb-ppp-TNFSF12-OID20624
ukb-ppp-TNFSF13-OID20733
ukb-ppp-TNFSF13B-OID20272
ukb-ppp-TNFSF14-OID20953
ukb-ppp-TNFSF8-OID30384
ukb-ppp-TNN-OID30412
ukb-ppp-TNR-OID20957
ukb-ppp-TNXB-OID21107
ukb-ppp-TOP2B-OID30559
ukb-ppp-TOR1AIP1-OID30195
ukb-ppp-TP53-OID21232
ukb-ppp-TP53I3-OID30632
ukb-ppp-TPK1-OID30338
ukb-ppp-TPMT-OID21270
ukb-ppp-TPP1-OID20750
ukb-ppp-TPPP3-OID20842
ukb-ppp-TPR-OID30143
ukb-ppp-TPSAB1-OID20642
ukb-ppp-TPSD1-OID30982
ukb-ppp-TRAF2-OID20507
ukb-ppp-TRDMT1-OID31335
ukb-ppp-TREH-OID30388
ukb-ppp-TREM2-OID20731
ukb-ppp-TREML2-OID21120
ukb-ppp-TRIM21-OID20533
ukb-ppp-TRIM25-OID31482
ukb-ppp-TRIM40-OID30885
ukb-ppp-TRIM5-OID20526
ukb-ppp-TRIM58-OID31429
ukb-ppp-TSC22D1-OID31016
ukb-ppp-TSPAN1-OID20078
ukb-ppp-TSPAN15-OID30095
ukb-ppp-TSPAN8-OID31470
ukb-ppp-TSPYL1-OID30512
ukb-ppp-TST-OID20868
ukb-ppp-TTF2-OID30942
ukb-ppp-TTR-OID30782
ukb-ppp-TXN-OID30670
ukb-ppp-TXNDC15-OID21495
ukb-ppp-TXNDC5-OID21012
ukb-ppp-TXNDC9-OID31121
ukb-ppp-TXNRD1-OID21135
ukb-ppp-TYMP-OID20234
ukb-ppp-TYRO3-OID20161
ukb-ppp-TYRP1-OID30517
ukb-ppp-UBAC1-OID21336
ukb-ppp-UBE2L6-OID30321
ukb-ppp-ULBP2-OID20919
ukb-ppp-UMOD-OID20237
ukb-ppp-UNC5D-OID30447
ukb-ppp-UNG-OID31419
ukb-ppp-UPB1-OID30352
ukb-ppp-UROD-OID30603
ukb-ppp-UROS-OID30964
ukb-ppp-USP28-OID31084
ukb-ppp-USP8-OID20110
ukb-ppp-UXS1-OID21189
ukb-ppp-VAMP5-OID20071
ukb-ppp-VAMP8-OID30555
ukb-ppp-VASH1-OID20516
ukb-ppp-VASN-OID20345
ukb-ppp-VAT1-OID21382
ukb-ppp-VAV3-OID30795
ukb-ppp-VCAM1-OID20396
ukb-ppp-VCAN-OID21026
ukb-ppp-VCPKMT-OID31179
ukb-ppp-VEGFA-OID20650
ukb-ppp-VEGFB-OID30554
ukb-ppp-VEGFC-OID21524
ukb-ppp-VGF-OID31067
ukb-ppp-VIT-OID30334
ukb-ppp-VMO1-OID21381
ukb-ppp-VNN1-OID30711
ukb-ppp-VNN2-OID21310
ukb-ppp-VPS4B-OID31386
ukb-ppp-VSIG10-OID31400
ukb-ppp-VSIG10L-OID30189
ukb-ppp-VSIG2-OID31371
ukb-ppp-VSIR-OID20131
ukb-ppp-VSNL1-OID31105
ukb-ppp-VSTM1-OID20851
ukb-ppp-VSTM2L-OID20067
ukb-ppp-VTCN1-OID21164
ukb-ppp-VTI1A-OID30640
ukb-ppp-VWA1-OID21421
ukb-ppp-VWC2-OID20936
ukb-ppp-VWC2L-OID31002
ukb-ppp-VWF-OID20256
ukb-ppp-WARS-OID21084
ukb-ppp-WASF1-OID20091
ukb-ppp-WASF3-OID20882
ukb-ppp-WASHC3-OID31123
ukb-ppp-WFDC1-OID31366
ukb-ppp-WFDC12-OID21462
ukb-ppp-WFDC2-OID21505
ukb-ppp-WFIKKN2-OID20785
ukb-ppp-WIF1-OID21464
ukb-ppp-WNT9A-OID20460
ukb-ppp-WWP2-OID20926
ukb-ppp-XCL1-OID21398
ukb-ppp-XRCC4-OID20869
ukb-ppp-YAP1-OID31113
ukb-ppp-YJU2-OID31404
ukb-ppp-YOD1-OID30181
ukb-ppp-ZBP1-OID30526
ukb-ppp-ZBTB16-OID21205
ukb-ppp-ZBTB17-OID20082
ukb-ppp-ZFYVE19-OID31452
ukb-ppp-ZP3-OID30265
ukb-ppp-ZPR1-OID30801

## Sheet: Supplementary Table 3
id.exposure	id.outcome	outcome	exposure	method	nsnp	b	se	pval	lo_ci	up_ci	or	or_lci95	or_uci95	p_fdr
ukb-ppp-DPEP1-OID20897	finngen_R10_C3_MELANOMA_SKIN_EXALLC	Malignant melanoma of skin (controls excluding all cancers) || id:finngen_R10_C3_MELANOMA_SKIN_EXALLC	Dipeptidase 1 | Neurology	Weighted median	8	-0.51891	0.0691506	6.19e-14	-0.654446	-0.383375	0.595169	0.51973	0.681557	5.46e-11
ukb-ppp-TYRP1-OID30517	finngen_R10_C3_MELANOMA_SKIN_EXALLC	Malignant melanoma of skin (controls excluding all cancers) || id:finngen_R10_C3_MELANOMA_SKIN_EXALLC	5,6-dihydroxyindole-2-carboxylic acid oxidase | Inflammation_II	Wald ratio	1	-1.48048	0.337374	1.14e-05	-2.14174	-0.819232	0.227527	0.117451	0.44077	0.0212155
ukb-ppp-DPEP1-OID20897	finngen_R10_C3_MELANOMA_SKIN_EXALLC	Malignant melanoma of skin (controls excluding all cancers) || id:finngen_R10_C3_MELANOMA_SKIN_EXALLC	Dipeptidase 1 | Neurology	Inverse variance weighted (multiplicative random effects)	8	-0.46752	0.110177	2.2e-05	-0.683466	-0.251574	0.626554	0.504864	0.777576	0.0212155
ukb-ppp-DPEP1-OID20897	finngen_R10_C3_MELANOMA_SKIN_EXALLC	Malignant melanoma of skin (controls excluding all cancers) || id:finngen_R10_C3_MELANOMA_SKIN_EXALLC	Dipeptidase 1 | Neurology	Weighted mode	8	-0.518069	0.0784526	0.000303291	-0.671836	-0.364302	0.59567	0.51077	0.694681	0.267806
ukb-ppp-PECR-OID30228	finngen_R10_C3_MELANOMA_SKIN_EXALLC	Malignant melanoma of skin (controls excluding all cancers) || id:finngen_R10_C3_MELANOMA_SKIN_EXALLC	Peroxisomal trans-2-enoyl-CoA reductase | Cardiometabolic_II	Inverse variance weighted	2	0.3831	0.109739	0.000481219	0.168011	0.598189	1.46682	1.18295	1.81882	0.309103
ukb-ppp-PLXNB2-OID20317	finngen_R10_C3_MELANOMA_SKIN_EXALLC	Malignant melanoma of skin (controls excluding all cancers) || id:finngen_R10_C3_MELANOMA_SKIN_EXALLC	Plexin-B2 | Cardiometabolic	Weighted median	5	-0.120936	0.0346993	0.000491689	-0.188946	-0.0529249	0.886091	0.827831	0.948451	0.217081
ukb-ppp-SDCCAG8-OID31423	finngen_R10_C3_MELANOMA_SKIN_EXALLC	Malignant melanoma of skin (controls excluding all cancers) || id:finngen_R10_C3_MELANOMA_SKIN_EXALLC	Serologically defined colon cancer antigen 8 | Oncology_II	Inverse variance weighted	2	-0.387478	0.114857	0.000741991	-0.612598	-0.162359	0.678766	0.541941	0.850136	0.357454
ukb-ppp-IPCEF1-OID20977	finngen_R10_C3_MELANOMA_SKIN_EXALLC	Malignant melanoma of skin (controls excluding all cancers) || id:finngen_R10_C3_MELANOMA_SKIN_EXALLC	Interactor protein for cytohesin exchange factors 1 | Neurology	Inverse variance weighted	2	0.865053	0.265452	0.00111888	0.344767	1.38534	2.37513	1.41166	3.99618	0.39736
ukb-ppp-HDDC2-OID31447	finngen_R10_C3_MELANOMA_SKIN_EXALLC	Malignant melanoma of skin (controls excluding all cancers) || id:finngen_R10_C3_MELANOMA_SKIN_EXALLC	5'-deoxynucleotidase HDDC2 | Oncology_II	Weighted median	5	-0.21138	0.0648916	0.00112421	-0.338568	-0.084193	0.809466	0.71279	0.919254	0.297535
ukb-ppp-CASP10-OID20893	finngen_R10_C3_MELANOMA_SKIN_EXALLC	Malignant melanoma of skin (controls excluding all cancers) || id:finngen_R10_C3_MELANOMA_SKIN_EXALLC	Caspase-10 | Neurology	Wald ratio	1	-0.451561	0.139796	0.00123724	-0.72556	-0.177562	0.636634	0.484053	0.837309	0.39736
ukb-ppp-CTSS-OID21056	finngen_R10_C3_MELANOMA_SKIN_EXALLC	Malignant melanoma of skin (controls excluding all cancers) || id:finngen_R10_C3_MELANOMA_SKIN_EXALLC	Cathepsin S | Neurology	Weighted median	7	-0.237026	0.0739413	0.00134784	-0.381951	-0.0921008	0.788971	0.682529	0.912013	0.297535
ukb-ppp-MSRA-OID21513	finngen_R10_C3_MELANOMA_SKIN_EXALLC	Malignant melanoma of skin (controls excluding all cancers) || id:finngen_R10_C3_MELANOMA_SKIN_EXALLC	Mitochondrial peptide methionine sulfoxide reductase | Oncology	Wald ratio	1	1.44445	0.464632	0.00187847	0.533771	2.35513	4.23952	1.70535	10.5395	0.468843
ukb-ppp-TNFAIP8L2-OID30629	finngen_R10_C3_MELANOMA_SKIN_EXALLC	Malignant melanoma of skin (controls excluding all cancers) || id:finngen_R10_C3_MELANOMA_SKIN_EXALLC	Tumor necrosis factor alpha-induced protein 8-like protein 2 | Inflammation_II	Wald ratio	1	-1.36413	0.440285	0.00194642	-2.22709	-0.501171	0.255603	0.107842	0.605821	0.468843
ukb-ppp-SGSH-OID30341	finngen_R10_C3_MELANOMA_SKIN_EXALLC	Malignant melanoma of skin (controls excluding all cancers) || id:finngen_R10_C3_MELANOMA_SKIN_EXALLC	N-sulphoglucosamine sulphohydrolase | Cardiometabolic_II	Inverse variance weighted	6	-0.16145	0.054609	0.00311175	-0.268484	-0.0544166	0.850909	0.764538	0.947037	0.545891
ukb-ppp-EIF5-OID30156	finngen_R10_C3_MELANOMA_SKIN_EXALLC	Malignant melanoma of skin (controls excluding all cancers) || id:finngen_R10_C3_MELANOMA_SKIN_EXALLC	Eukaryotic translation initiation factor 5 | Cardiometabolic_II	Wald ratio	1	1.17831	0.40113	0.0033089	0.392097	1.96453	3.24889	1.48008	7.13154	0.545891
ukb-ppp-DAG1-OID20774	finngen_R10_C3_MELANOMA_SKIN_EXALLC	Malignant melanoma of skin (controls excluding all cancers) || id:finngen_R10_C3_MELANOMA_SKIN_EXALLC	Dystroglycan | Inflammation	Wald ratio	1	1.24723	0.429931	0.00371963	0.404569	2.0899	3.4807	1.49866	8.0841	0.545891
ukb-ppp-F2R-OID20691	finngen_R10_C3_MELANOMA_SKIN_EXALLC	Malignant melanoma of skin (controls excluding all cancers) || id:finngen_R10_C3_MELANOMA_SKIN_EXALLC	Proteinase-activated receptor 1 | Inflammation	Wald ratio	1	-0.607006	0.209348	0.00373745	-1.01733	-0.196685	0.54498	0.36156	0.82145	0.545891
ukb-ppp-SLA2-OID31017	finngen_R10_C3_MELANOMA_SKIN_EXALLC	Malignant melanoma of skin (controls excluding all cancers) || id:finngen_R10_C3_MELANOMA_SKIN_EXALLC	Src-like-adapter 2 | Neurology_II	Inverse variance weighted	2	0.880903	0.304491	0.0038154	0.2841	1.47771	2.41308	1.32857	4.38288	0.545891
ukb-ppp-SRP14-OID21324	finngen_R10_C3_MELANOMA_SKIN_EXALLC	Malignant melanoma of skin (controls excluding all cancers) || id:finngen_R10_C3_MELANOMA_SKIN_EXALLC	Signal recognition particle 14 kDa protein | Oncology	Wald ratio	1	-1.4184	0.494836	0.00415157	-2.38828	-0.448524	0.2421	0.0917871	0.63857	0.545891
ukb-ppp-AARSD1-OID21311	finngen_R10_C3_MELANOMA_SKIN_EXALLC	Malignant melanoma of skin (controls excluding all cancers) || id:finngen_R10_C3_MELANOMA_SKIN_EXALLC	Alanyl-tRNA editing protein Aarsd1 | Oncology	Wald ratio	1	-0.584865	0.204567	0.00424928	-0.985816	-0.183914	0.557181	0.373135	0.832008	0.545891
ukb-ppp-PCSK9-OID20235	finngen_R10_C3_MELANOMA_SKIN_EXALLC	Malignant melanoma of skin (controls excluding all cancers) || id:finngen_R10_C3_MELANOMA_SKIN_EXALLC	Proprotein convertase subtilisin/kexin type 9 | Cardiometabolic	Weighted median	3	0.166021	0.0584593	0.00451207	0.0514412	0.280601	1.1806	1.05279	1.32393	0.715487
ukb-ppp-CD302-OID21328	finngen_R10_C3_MELANOMA_SKIN_EXALLC	Malignant melanoma of skin (controls excluding all cancers) || id:finngen_R10_C3_MELANOMA_SKIN_EXALLC	CD302 antigen | Oncology	Inverse variance weighted	3	0.249692	0.0898781	0.00546755	0.0735305	0.425853	1.28363	1.0763	1.5309	0.65438
ukb-ppp-HPGDS-OID21266	finngen_R10_C3_MELANOMA_SKIN_EXALLC	Malignant melanoma of skin (controls excluding all cancers) || id:finngen_R10_C3_MELANOMA_SKIN_EXALLC	Hematopoietic prostaglandin D synthase | Oncology	Weighted median	7	0.129547	0.0468058	0.00564441	0.0378076	0.221286	1.13831	1.03853	1.24768	0.715487
ukb-ppp-SEZ6L2-OID21289	finngen_R10_C3_MELANOMA_SKIN_EXALLC	Malignant melanoma of skin (controls excluding all cancers) || id:finngen_R10_C3_MELANOMA_SKIN_EXALLC	Seizure 6-like protein 2 | Oncology	Weighted median	3	-0.412951	0.149426	0.00571719	-0.705827	-0.120075	0.661695	0.4937	0.886854	0.715487
ukb-ppp-CCL18-OID20395	finngen_R10_C3_MELANOMA_SKIN_EXALLC	Malignant melanoma of skin (controls excluding all cancers) || id:finngen_R10_C3_MELANOMA_SKIN_EXALLC	C-C motif chemokine 18 | Cardiometabolic	Inverse variance weighted	5	0.139945	0.0509786	0.00604794	0.0400269	0.239863	1.15021	1.04084	1.27107	0.65438
ukb-ppp-SEZ6L2-OID21289	finngen_R10_C3_MELANOMA_SKIN_EXALLC	Malignant melanoma of skin (controls excluding all cancers) || id:finngen_R10_C3_MELANOMA_SKIN_EXALLC	Seizure 6-like protein 2 | Oncology	Inverse variance weighted	3	-0.406334	0.148206	0.00611253	-0.696817	-0.11585	0.666088	0.498168	0.890609	0.65438
ukb-ppp-CD302-OID21328	finngen_R10_C3_MELANOMA_SKIN_EXALLC	Malignant melanoma of skin (controls excluding all cancers) || id:finngen_R10_C3_MELANOMA_SKIN_EXALLC	CD302 antigen | Oncology	Weighted median	3	0.251881	0.0925241	0.00648233	0.070534	0.433229	1.28644	1.07308	1.54223	0.715487
ukb-ppp-NFASC-OID20634	finngen_R10_C3_MELANOMA_SKIN_EXALLC	Malignant melanoma of skin (controls excluding all cancers) || id:finngen_R10_C3_MELANOMA_SKIN_EXALLC	Neurofascin | Inflammation	Inverse variance weighted	4	0.158182	0.0583498	0.00670965	0.0438161	0.272547	1.17138	1.04479	1.31331	0.6805
ukb-ppp-LRP11-OID20185	finngen_R10_C3_MELANOMA_SKIN_EXALLC	Malignant melanoma of skin (controls excluding all cancers) || id:finngen_R10_C3_MELANOMA_SKIN_EXALLC	Low-density lipoprotein receptor-related protein 11 | Cardiometabolic	Inverse variance weighted	5	0.196221	0.0730054	0.00719318	0.0531308	0.339312	1.2168	1.05457	1.40398	0.693063
ukb-ppp-FAM20A-OID30348	finngen_R10_C3_MELANOMA_SKIN_EXALLC	Malignant melanoma of skin (controls excluding all cancers) || id:finngen_R10_C3_MELANOMA_SKIN_EXALLC	Pseudokinase FAM20A | Cardiometabolic_II	Inverse variance weighted	4	-0.251888	0.0947641	0.00785942	-0.437625	-0.0661501	0.777332	0.645568	0.93599	0.705989
ukb-ppp-CLMP-OID21419	finngen_R10_C3_MELANOMA_SKIN_EXALLC	Malignant melanoma of skin (controls excluding all cancers) || id:finngen_R10_C3_MELANOMA_SKIN_EXALLC	CXADR-like membrane protein | Oncology	Inverse variance weighted	4	0.206561	0.0779611	0.00806007	0.0537575	0.359365	1.22944	1.05523	1.43242	0.705989
ukb-ppp-CAT-OID30712	finngen_R10_C3_MELANOMA_SKIN_EXALLC	Malignant melanoma of skin (controls excluding all cancers) || id:finngen_R10_C3_MELANOMA_SKIN_EXALLC	Catalase | Inflammation_II	Inverse variance weighted	2	0.381185	0.146965	0.00949468	0.0931331	0.669236	1.46402	1.09761	1.95275	0.721112
ukb-ppp-DTX3-OID21349	finngen_R10_C3_MELANOMA_SKIN_EXALLC	Malignant melanoma of skin (controls excluding all cancers) || id:finngen_R10_C3_MELANOMA_SKIN_EXALLC	Probable E3 ubiquitin-protein ligase DTX3 | Oncology	Wald ratio	1	0.707931	0.274898	0.0100167	0.169131	1.24673	2.02979	1.18428	3.47895	0.721112
ukb-ppp-CCL3-OID20610	finngen_R10_C3_MELANOMA_SKIN_EXALLC	Malignant melanoma of skin (controls excluding all cancers) || id:finngen_R10_C3_MELANOMA_SKIN_EXALLC	C-C motif chemokine 3 | Inflammation	Inverse variance weighted	2	-0.212956	0.0827944	0.0101083	-0.375233	-0.0506786	0.808192	0.687129	0.950584	0.721112
ukb-ppp-LATS1-OID30523	finngen_R10_C3_MELANOMA_SKIN_EXALLC	Malignant melanoma of skin (controls excluding all cancers) || id:finngen_R10_C3_MELANOMA_SKIN_EXALLC	Serine/threonine-protein kinase LATS1 | Inflammation_II	Wald ratio	1	-1.03561	0.403328	0.0102387	-1.82613	-0.245087	0.35501	0.161035	0.782637	0.721112
ukb-ppp-PLXNB2-OID20317	finngen_R10_C3_MELANOMA_SKIN_EXALLC	Malignant melanoma of skin (controls excluding all cancers) || id:finngen_R10_C3_MELANOMA_SKIN_EXALLC	Plexin-B2 | Cardiometabolic	Inverse variance weighted	5	-0.102912	0.0400852	0.0102482	-0.181479	-0.0243453	0.902206	0.834036	0.975949	0.721112
ukb-ppp-DPEP1-OID20897	finngen_R10_C3_MELANOMA_SKIN_EXALLC	Malignant melanoma of skin (controls excluding all cancers) || id:finngen_R10_C3_MELANOMA_SKIN_EXALLC	Dipeptidase 1 | Neurology	MR Egger	8	-0.601151	0.163515	0.0103747	-0.921641	-0.280661	0.54818	0.397866	0.755284	0.997422
ukb-ppp-TXNDC9-OID31121	finngen_R10_C3_MELANOMA_SKIN_EXALLC	Malignant melanoma of skin (controls excluding all cancers) || id:finngen_R10_C3_MELANOMA_SKIN_EXALLC	Thioredoxin domain-containing protein 9 | Neurology_II	Wald ratio	1	1.41399	0.552453	0.0104831	0.33118	2.49679	4.11232	1.39261	12.1435	0.721112
ukb-ppp-CCL18-OID20395	finngen_R10_C3_MELANOMA_SKIN_EXALLC	Malignant melanoma of skin (controls excluding all cancers) || id:finngen_R10_C3_MELANOMA_SKIN_EXALLC	C-C motif chemokine 18 | Cardiometabolic	Weighted median	5	0.134842	0.0527732	0.0106149	0.0314067	0.238278	1.14436	1.03191	1.26906	0.843983
ukb-ppp-ENPP7-OID20689	finngen_R10_C3_MELANOMA_SKIN_EXALLC	Malignant melanoma of skin (controls excluding all cancers) || id:finngen_R10_C3_MELANOMA_SKIN_EXALLC	Ectonucleotide pyrophosphatase/phosphodiesterase family member 7 | Inflammation	Inverse variance weighted	5	-0.136839	0.0538226	0.0110091	-0.242331	-0.0313467	0.872111	0.784796	0.96914	0.721112
ukb-ppp-FNDC1-OID31127	finngen_R10_C3_MELANOMA_SKIN_EXALLC	Malignant melanoma of skin (controls excluding all cancers) || id:finngen_R10_C3_MELANOMA_SKIN_EXALLC	Fibronectin type III domain-containing protein 1 | Neurology_II	Inverse variance weighted	4	0.184132	0.0726197	0.0112264	0.0417977	0.326467	1.20217	1.04268	1.38606	0.721112
ukb-ppp-CHMP1A-OID20930	finngen_R10_C3_MELANOMA_SKIN_EXALLC	Malignant melanoma of skin (controls excluding all cancers) || id:finngen_R10_C3_MELANOMA_SKIN_EXALLC	Charged multivesicular body protein 1a | Neurology	Inverse variance weighted	2	2.01055	0.797988	0.0117514	0.446493	3.57461	7.46742	1.56282	35.6806	0.730481
ukb-ppp-TIE1-OID20303	finngen_R10_C3_MELANOMA_SKIN_EXALLC	Malignant melanoma of skin (controls excluding all cancers) || id:finngen_R10_C3_MELANOMA_SKIN_EXALLC	Tyrosine-protein kinase receptor Tie-1 | Cardiometabolic	Wald ratio	1	-0.350948	0.140152	0.0122782	-0.625646	-0.0762494	0.704021	0.534916	0.926585	0.739375
ukb-ppp-HPGDS-OID21266	finngen_R10_C3_MELANOMA_SKIN_EXALLC	Malignant melanoma of skin (controls excluding all cancers) || id:finngen_R10_C3_MELANOMA_SKIN_EXALLC	Hematopoietic prostaglandin D synthase | Oncology	Inverse variance weighted	7	0.109721	0.0441469	0.0129424	0.0231927	0.196249	1.11597	1.02346	1.21683	0.755755
ukb-ppp-NPTX1-OID21074	finngen_R10_C3_MELANOMA_SKIN_EXALLC	Malignant melanoma of skin (controls excluding all cancers) || id:finngen_R10_C3_MELANOMA_SKIN_EXALLC	Neuronal pentraxin-1 | Neurology	Inverse variance weighted	5	0.168293	0.0689139	0.0146033	0.0332213	0.303364	1.18328	1.03378	1.35441	0.827666
ukb-ppp-SGSH-OID30341	finngen_R10_C3_MELANOMA_SKIN_EXALLC	Malignant melanoma of skin (controls excluding all cancers) || id:finngen_R10_C3_MELANOMA_SKIN_EXALLC	N-sulphoglucosamine sulphohydrolase | Cardiometabolic_II	Weighted median	6	-0.148932	0.0613781	0.0152469	-0.269233	-0.0286305	0.861628	0.763965	0.971775	0.843983
ukb-ppp-LRP11-OID20185	finngen_R10_C3_MELANOMA_SKIN_EXALLC	Malignant melanoma of skin (controls excluding all cancers) || id:finngen_R10_C3_MELANOMA_SKIN_EXALLC	Low-density lipoprotein receptor-related protein 11 | Cardiometabolic	Weighted median	5	0.165877	0.068956	0.0161482	0.0307233	0.301031	1.18043	1.0312	1.35125	0.843983
ukb-ppp-ADAM15-OID20109	finngen_R10_C3_MELANOMA_SKIN_EXALLC	Malignant melanoma of skin (controls excluding all cancers) || id:finngen_R10_C3_MELANOMA_SKIN_EXALLC	Disintegrin and metalloproteinase domain-containing protein 15 | Cardiometabolic	Weighted median	6	-0.222631	0.0931226	0.0168149	-0.405152	-0.0401108	0.80041	0.666876	0.960683	0.843983
ukb-ppp-FAM20A-OID30348	finngen_R10_C3_MELANOMA_SKIN_EXALLC	Malignant melanoma of skin (controls excluding all cancers) || id:finngen_R10_C3_MELANOMA_SKIN_EXALLC	Pseudokinase FAM20A | Cardiometabolic_II	Weighted median	4	-0.242571	0.101479	0.0168323	-0.441471	-0.0436717	0.784608	0.64309	0.957268	0.843983
ukb-ppp-ZBP1-OID30526	finngen_R10_C3_MELANOMA_SKIN_EXALLC	Malignant melanoma of skin (controls excluding all cancers) || id:finngen_R10_C3_MELANOMA_SKIN_EXALLC	Z-DNA-binding protein 1 | Inflammation_II	Inverse variance weighted	4	0.220528	0.0929459	0.0176611	0.0383539	0.402702	1.24673	1.0391	1.49586	0.834295
ukb-ppp-CDH15-OID21005	finngen_R10_C3_MELANOMA_SKIN_EXALLC	Malignant melanoma of skin (controls excluding all cancers) || id:finngen_R10_C3_MELANOMA_SKIN_EXALLC	Cadherin-15 | Neurology	Inverse variance weighted	5	-0.187089	0.0791255	0.0180564	-0.342175	-0.0320031	0.82937	0.710224	0.968504	0.834295
ukb-ppp-GP2-OID20090	finngen_R10_C3_MELANOMA_SKIN_EXALLC	Malignant melanoma of skin (controls excluding all cancers) || id:finngen_R10_C3_MELANOMA_SKIN_EXALLC	Pancreatic secretory granule membrane major glycoprotein GP2 | Cardiometabolic	Wald ratio	1	0.258768	0.109613	0.0182386	0.0439262	0.47361	1.29533	1.04491	1.60578	0.834295
ukb-ppp-ENPP6-OID30273	finngen_R10_C3_MELANOMA_SKIN_EXALLC	Malignant melanoma of skin (controls excluding all cancers) || id:finngen_R10_C3_MELANOMA_SKIN_EXALLC	Glycerophosphocholine cholinephosphodiesterase ENPP6 | Cardiometabolic_II	Inverse variance weighted	6	0.183235	0.0778353	0.0185659	0.0306775	0.335792	1.2011	1.03115	1.39905	0.834295
ukb-ppp-TNFAIP2-OID31446	finngen_R10_C3_MELANOMA_SKIN_EXALLC	Malignant melanoma of skin (controls excluding all cancers) || id:finngen_R10_C3_MELANOMA_SKIN_EXALLC	Tumor necrosis factor alpha-induced protein 2 | Oncology_II	Inverse variance weighted	2	-0.820836	0.3498	0.0189463	-1.50644	-0.135228	0.440064	0.221697	0.873517	0.834295
ukb-ppp-SNCG-OID20971	finngen_R10_C3_MELANOMA_SKIN_EXALLC	Malignant melanoma of skin (controls excluding all cancers) || id:finngen_R10_C3_MELANOMA_SKIN_EXALLC	Gamma-synuclein | Neurology	Weighted median	7	-0.168591	0.0720691	0.0193202	-0.309846	-0.0273354	0.844854	0.73356	0.973035	0.843983
ukb-ppp-ENPP7-OID20689	finngen_R10_C3_MELANOMA_SKIN_EXALLC	Malignant melanoma of skin (controls excluding all cancers) || id:finngen_R10_C3_MELANOMA_SKIN_EXALLC	Ectonucleotide pyrophosphatase/phosphodiesterase family member 7 | Inflammation	Weighted median	5	-0.13815	0.0593013	0.0198261	-0.25438	-0.0219191	0.870968	0.775397	0.978319	0.843983
ukb-ppp-HGF-OID20656	finngen_R10_C3_MELANOMA_SKIN_EXALLC	Malignant melanoma of skin (controls excluding all cancers) || id:finngen_R10_C3_MELANOMA_SKIN_EXALLC	Hepatocyte growth factor | Inflammation	Wald ratio	1	-0.788281	0.339395	0.0202003	-1.45349	-0.123067	0.454626	0.233752	0.884205	0.834295
ukb-ppp-CNTN4-OID21117	finngen_R10_C3_MELANOMA_SKIN_EXALLC	Malignant melanoma of skin (controls excluding all cancers) || id:finngen_R10_C3_MELANOMA_SKIN_EXALLC	Contactin-4 | Neurology	Inverse variance weighted	4	0.150995	0.0651071	0.0203852	0.0233853	0.278605	1.16299	1.02366	1.32129	0.834295
ukb-ppp-NFASC-OID20634	finngen_R10_C3_MELANOMA_SKIN_EXALLC	Malignant melanoma of skin (controls excluding all cancers) || id:finngen_R10_C3_MELANOMA_SKIN_EXALLC	Neurofascin | Inflammation	Weighted median	4	0.140554	0.0608662	0.0209312	0.0212559	0.259851	1.15091	1.02148	1.29674	0.843983
ukb-ppp-GIP-OID30288	finngen_R10_C3_MELANOMA_SKIN_EXALLC	Malignant melanoma of skin (controls excluding all cancers) || id:finngen_R10_C3_MELANOMA_SKIN_EXALLC	Gastric inhibitory polypeptide | Cardiometabolic_II	Wald ratio	1	1.31571	0.570516	0.0211008	0.197499	2.43392	3.72739	1.21835	11.4035	0.834295
ukb-ppp-HYAL1-OID20357	finngen_R10_C3_MELANOMA_SKIN_EXALLC	Malignant melanoma of skin (controls excluding all cancers) || id:finngen_R10_C3_MELANOMA_SKIN_EXALLC	Hyaluronidase-1 | Cardiometabolic	Inverse variance weighted	2	-0.224926	0.0978065	0.0214652	-0.416626	-0.033225	0.798576	0.659267	0.967321	0.834295
ukb-ppp-HDDC2-OID31447	finngen_R10_C3_MELANOMA_SKIN_EXALLC	Malignant melanoma of skin (controls excluding all cancers) || id:finngen_R10_C3_MELANOMA_SKIN_EXALLC	5'-deoxynucleotidase HDDC2 | Oncology_II	Inverse variance weighted	5	-0.163994	0.0713438	0.0215248	-0.303828	-0.0241606	0.848747	0.737988	0.976129	0.834295
ukb-ppp-WASF1-OID20091	finngen_R10_C3_MELANOMA_SKIN_EXALLC	Malignant melanoma of skin (controls excluding all cancers) || id:finngen_R10_C3_MELANOMA_SKIN_EXALLC	Wiskott-Aldrich syndrome protein family member 1 | Cardiometabolic	Weighted median	3	-0.199349	0.0868063	0.0216482	-0.36949	-0.0292089	0.819264	0.691087	0.971214	0.843983
ukb-ppp-HDGF-OID21455	finngen_R10_C3_MELANOMA_SKIN_EXALLC	Malignant melanoma of skin (controls excluding all cancers) || id:finngen_R10_C3_MELANOMA_SKIN_EXALLC	Hepatoma-derived growth factor | Oncology	Weighted median	10	-0.0964346	0.0421509	0.0221467	-0.17905	-0.0138189	0.908069	0.836064	0.986276	0.843983
ukb-ppp-LDLRAP1-OID31068	finngen_R10_C3_MELANOMA_SKIN_EXALLC	Malignant melanoma of skin (controls excluding all cancers) || id:finngen_R10_C3_MELANOMA_SKIN_EXALLC	Low density lipoprotein receptor adapter protein 1 | Neurology_II	Wald ratio	1	0.955683	0.418242	0.0223127	0.135929	1.77544	2.60045	1.1456	5.90286	0.834295
ukb-ppp-ADGRB3-OID20974	finngen_R10_C3_MELANOMA_SKIN_EXALLC	Malignant melanoma of skin (controls excluding all cancers) || id:finngen_R10_C3_MELANOMA_SKIN_EXALLC	Adhesion G protein-coupled receptor B3 | Neurology	Inverse variance weighted	12	-0.0958243	0.0419937	0.022497	-0.178132	-0.0135165	0.908624	0.836832	0.986574	0.834295
ukb-ppp-RAPGEF2-OID31337	finngen_R10_C3_MELANOMA_SKIN_EXALLC	Malignant melanoma of skin (controls excluding all cancers) || id:finngen_R10_C3_MELANOMA_SKIN_EXALLC	Rap guanine nucleotide exchange factor 2 | Oncology_II	Wald ratio	1	-1.23997	0.548688	0.0238283	-2.3154	-0.164544	0.289392	0.0987264	0.84828	0.834295
ukb-ppp-TGFB2-OID31417	finngen_R10_C3_MELANOMA_SKIN_EXALLC	Malignant melanoma of skin (controls excluding all cancers) || id:finngen_R10_C3_MELANOMA_SKIN_EXALLC	Transforming growth factor beta-2 proprotein | Oncology_II	Wald ratio	1	0.411773	0.182506	0.0240576	0.0540599	0.769485	1.50949	1.05555	2.15865	0.834295
ukb-ppp-SNX15-OID30644	finngen_R10_C3_MELANOMA_SKIN_EXALLC	Malignant melanoma of skin (controls excluding all cancers) || id:finngen_R10_C3_MELANOMA_SKIN_EXALLC	Sorting nexin-15 | Inflammation_II	Inverse variance weighted	4	-0.189942	0.084226	0.0241241	-0.355025	-0.024859	0.827007	0.701156	0.975447	0.834295
ukb-ppp-RALY-OID31382	finngen_R10_C3_MELANOMA_SKIN_EXALLC	Malignant melanoma of skin (controls excluding all cancers) || id:finngen_R10_C3_MELANOMA_SKIN_EXALLC	RNA-binding protein Raly | Oncology_II	Wald ratio	1	-0.862278	0.38269	0.0242462	-1.61235	-0.112206	0.422199	0.199418	0.89386	0.834295
ukb-ppp-CDH15-OID21005	finngen_R10_C3_MELANOMA_SKIN_EXALLC	Malignant melanoma of skin (controls excluding all cancers) || id:finngen_R10_C3_MELANOMA_SKIN_EXALLC	Cadherin-15 | Neurology	Weighted median	5	-0.179826	0.0798094	0.0242473	-0.336252	-0.0233991	0.835416	0.714443	0.976872	0.843983
ukb-ppp-WASF1-OID20091	finngen_R10_C3_MELANOMA_SKIN_EXALLC	Malignant melanoma of skin (controls excluding all cancers) || id:finngen_R10_C3_MELANOMA_SKIN_EXALLC	Wiskott-Aldrich syndrome protein family member 1 | Cardiometabolic	Inverse variance weighted	3	-0.191133	0.0849928	0.0245244	-0.357719	-0.024547	0.826023	0.69927	0.975752	0.834295
ukb-ppp-CES3-OID21340	finngen_R10_C3_MELANOMA_SKIN_EXALLC	Malignant melanoma of skin (controls excluding all cancers) || id:finngen_R10_C3_MELANOMA_SKIN_EXALLC	Carboxylesterase 3 | Oncology	Inverse variance weighted	4	0.189348	0.0842707	0.0246461	0.0241777	0.354519	1.20846	1.02447	1.42549	0.834295
ukb-ppp-ADAMTSL4-OID30275	finngen_R10_C3_MELANOMA_SKIN_EXALLC	Malignant melanoma of skin (controls excluding all cancers) || id:finngen_R10_C3_MELANOMA_SKIN_EXALLC	ADAMTS-like protein 4 | Cardiometabolic_II	Weighted median	4	-0.292655	0.130285	0.0246866	-0.548014	-0.037297	0.746279	0.578097	0.96339	0.843983
ukb-ppp-CLEC4M-OID30405	finngen_R10_C3_MELANOMA_SKIN_EXALLC	Malignant melanoma of skin (controls excluding all cancers) || id:finngen_R10_C3_MELANOMA_SKIN_EXALLC	C-type lectin domain family 4 member M | Cardiometabolic_II	Inverse variance weighted	5	0.139639	0.0622799	0.0249534	0.0175706	0.261708	1.14986	1.01773	1.29915	0.834295
ukb-ppp-EPHB4-OID20242	finngen_R10_C3_MELANOMA_SKIN_EXALLC	Malignant melanoma of skin (controls excluding all cancers) || id:finngen_R10_C3_MELANOMA_SKIN_EXALLC	Ephrin type-B receptor 4 | Cardiometabolic	Inverse variance weighted	2	-0.357574	0.159507	0.0249777	-0.670208	-0.0449406	0.699371	0.511602	0.956054	0.834295
ukb-ppp-GOLGA3-OID31026	finngen_R10_C3_MELANOMA_SKIN_EXALLC	Malignant melanoma of skin (controls excluding all cancers) || id:finngen_R10_C3_MELANOMA_SKIN_EXALLC	Golgin subfamily A member 3 | Neurology_II	Inverse variance weighted	2	-0.50282	0.224431	0.0250638	-0.942705	-0.0629345	0.604823	0.389572	0.939005	0.834295
ukb-ppp-PARP1-OID20500	finngen_R10_C3_MELANOMA_SKIN_EXALLC	Malignant melanoma of skin (controls excluding all cancers) || id:finngen_R10_C3_MELANOMA_SKIN_EXALLC	Poly [ADP-ribose] polymerase 1 | Inflammation	Wald ratio	1	0.400151	0.17962	0.0258964	0.0480953	0.752206	1.49205	1.04927	2.12168	0.834295
ukb-ppp-CD226-OID30556	finngen_R10_C3_MELANOMA_SKIN_EXALLC	Malignant melanoma of skin (controls excluding all cancers) || id:finngen_R10_C3_MELANOMA_SKIN_EXALLC	CD226 antigen | Inflammation_II	Inverse variance weighted	2	-0.516956	0.232508	0.0261895	-0.972671	-0.0612403	0.596333	0.378072	0.940597	0.834295
ukb-ppp-ENPP6-OID30273	finngen_R10_C3_MELANOMA_SKIN_EXALLC	Malignant melanoma of skin (controls excluding all cancers) || id:finngen_R10_C3_MELANOMA_SKIN_EXALLC	Glycerophosphocholine cholinephosphodiesterase ENPP6 | Cardiometabolic_II	Weighted median	6	0.179762	0.080879	0.0262421	0.0212396	0.338285	1.19693	1.02147	1.40254	0.843983
ukb-ppp-CLMP-OID21419	finngen_R10_C3_MELANOMA_SKIN_EXALLC	Malignant melanoma of skin (controls excluding all cancers) || id:finngen_R10_C3_MELANOMA_SKIN_EXALLC	CXADR-like membrane protein | Oncology	Weighted median	4	0.184004	0.0829218	0.0264861	0.0214775	0.346531	1.20202	1.02171	1.41415	0.843983
ukb-ppp-PGF-OID20673	finngen_R10_C3_MELANOMA_SKIN_EXALLC	Malignant melanoma of skin (controls excluding all cancers) || id:finngen_R10_C3_MELANOMA_SKIN_EXALLC	Placenta growth factor | Inflammation	Wald ratio	1	-2.31186	1.04213	0.0265275	-4.35444	-0.269288	0.0990764	0.0128496	0.763923	0.834295
ukb-ppp-ANKRD54-OID21162	finngen_R10_C3_MELANOMA_SKIN_EXALLC	Malignant melanoma of skin (controls excluding all cancers) || id:finngen_R10_C3_MELANOMA_SKIN_EXALLC	Ankyrin repeat domain-containing protein 54 | Oncology	Wald ratio	1	0.815819	0.367974	0.0266191	0.0945909	1.53705	2.26103	1.09921	4.65084	0.834295
ukb-ppp-LZTFL1-OID30637	finngen_R10_C3_MELANOMA_SKIN_EXALLC	Malignant melanoma of skin (controls excluding all cancers) || id:finngen_R10_C3_MELANOMA_SKIN_EXALLC	Leucine zipper transcription factor-like protein 1 | Inflammation_II	Wald ratio	1	0.312327	0.14127	0.0270465	0.035437	0.589217	1.3666	1.03607	1.80258	0.834295
ukb-ppp-CNTN2-OID21426	finngen_R10_C3_MELANOMA_SKIN_EXALLC	Malignant melanoma of skin (controls excluding all cancers) || id:finngen_R10_C3_MELANOMA_SKIN_EXALLC	Contactin-2 | Oncology	Inverse variance weighted	5	0.0958375	0.0434388	0.0273655	0.0106974	0.180978	1.10058	1.01075	1.19839	0.834295
ukb-ppp-PLPBP-OID20144	finngen_R10_C3_MELANOMA_SKIN_EXALLC	Malignant melanoma of skin (controls excluding all cancers) || id:finngen_R10_C3_MELANOMA_SKIN_EXALLC	Pyridoxal phosphate homeostasis protein | Cardiometabolic	Wald ratio	1	1.27347	0.57758	0.027465	0.141417	2.40553	3.57324	1.1519	11.0843	0.834295
ukb-ppp-C4BPB-OID21481	finngen_R10_C3_MELANOMA_SKIN_EXALLC	Malignant melanoma of skin (controls excluding all cancers) || id:finngen_R10_C3_MELANOMA_SKIN_EXALLC	C4b-binding protein beta chain | Oncology	Inverse variance weighted	3	-0.321664	0.146159	0.0277514	-0.608135	-0.0351926	0.724942	0.544365	0.965419	0.834295
ukb-ppp-PLXDC2-OID31101	finngen_R10_C3_MELANOMA_SKIN_EXALLC	Malignant melanoma of skin (controls excluding all cancers) || id:finngen_R10_C3_MELANOMA_SKIN_EXALLC	Plexin domain-containing protein 2 | Neurology_II	Inverse variance weighted	3	0.523447	0.238768	0.0283591	0.0554616	0.991433	1.68784	1.05703	2.69509	0.834295
ukb-ppp-CTSS-OID21056	finngen_R10_C3_MELANOMA_SKIN_EXALLC	Malignant melanoma of skin (controls excluding all cancers) || id:finngen_R10_C3_MELANOMA_SKIN_EXALLC	Cathepsin S | Neurology	Weighted mode	7	-0.24616	0.0857501	0.0284022	-0.414231	-0.0780901	0.781797	0.660849	0.924881	0.998266
ukb-ppp-FAM3D-OID31514	finngen_R10_C3_MELANOMA_SKIN_EXALLC	Malignant melanoma of skin (controls excluding all cancers) || id:finngen_R10_C3_MELANOMA_SKIN_EXALLC	Protein FAM3D | Oncology_II	Inverse variance weighted	4	-0.165955	0.075912	0.0288044	-0.314743	-0.0171677	0.847084	0.729977	0.982979	0.834295
ukb-ppp-CTBS-OID30710	finngen_R10_C3_MELANOMA_SKIN_EXALLC	Malignant melanoma of skin (controls excluding all cancers) || id:finngen_R10_C3_MELANOMA_SKIN_EXALLC	Di-N-acetylchitobiase | Inflammation_II	Inverse variance weighted	6	0.103283	0.0473788	0.0292617	0.0104207	0.196146	1.10881	1.01048	1.2167	0.834295
ukb-ppp-QPCT-OID20320	finngen_R10_C3_MELANOMA_SKIN_EXALLC	Malignant melanoma of skin (controls excluding all cancers) || id:finngen_R10_C3_MELANOMA_SKIN_EXALLC	Glutaminyl-peptide cyclotransferase | Cardiometabolic	Inverse variance weighted	5	-0.122853	0.0565145	0.0297176	-0.233622	-0.0120847	0.884393	0.791661	0.987988	0.834295
ukb-ppp-CYB5R2-OID31512	finngen_R10_C3_MELANOMA_SKIN_EXALLC	Malignant melanoma of skin (controls excluding all cancers) || id:finngen_R10_C3_MELANOMA_SKIN_EXALLC	NADH-cytochrome b5 reductase 2 | Oncology_II	Inverse variance weighted	2	0.194158	0.0894652	0.0299912	0.0188062	0.36951	1.21429	1.01898	1.44702	0.834295
ukb-ppp-PLXNB2-OID20317	finngen_R10_C3_MELANOMA_SKIN_EXALLC	Malignant melanoma of skin (controls excluding all cancers) || id:finngen_R10_C3_MELANOMA_SKIN_EXALLC	Plexin-B2 | Cardiometabolic	Weighted mode	5	-0.123743	0.0376388	0.030282	-0.197515	-0.0499715	0.883606	0.820767	0.951257	0.998266
ukb-ppp-FAM3D-OID31514	finngen_R10_C3_MELANOMA_SKIN_EXALLC	Malignant melanoma of skin (controls excluding all cancers) || id:finngen_R10_C3_MELANOMA_SKIN_EXALLC	Protein FAM3D | Oncology_II	Weighted median	4	-0.162406	0.0751561	0.0307013	-0.309712	-0.0151006	0.850096	0.733658	0.985013	0.843983
ukb-ppp-TPPP3-OID20842	finngen_R10_C3_MELANOMA_SKIN_EXALLC	Malignant melanoma of skin (controls excluding all cancers) || id:finngen_R10_C3_MELANOMA_SKIN_EXALLC	Tubulin polymerization-promoting protein family member 3 | Neurology	Wald ratio	1	0.705161	0.326381	0.0307304	0.0654544	1.34487	2.02417	1.06764	3.83768	0.834295
ukb-ppp-ADA2-OID20394	finngen_R10_C3_MELANOMA_SKIN_EXALLC	Malignant melanoma of skin (controls excluding all cancers) || id:finngen_R10_C3_MELANOMA_SKIN_EXALLC	Adenosine deaminase 2 | Cardiometabolic	Wald ratio	1	-0.276832	0.128139	0.0307406	-0.527984	-0.0256808	0.758181	0.589793	0.974646	0.834295
ukb-ppp-HPGDS-OID21266	finngen_R10_C3_MELANOMA_SKIN_EXALLC	Malignant melanoma of skin (controls excluding all cancers) || id:finngen_R10_C3_MELANOMA_SKIN_EXALLC	Hematopoietic prostaglandin D synthase | Oncology	Weighted mode	7	0.13106	0.0468139	0.0311802	0.0393052	0.222816	1.14004	1.04009	1.24959	0.998266
ukb-ppp-NPTX1-OID21074	finngen_R10_C3_MELANOMA_SKIN_EXALLC	Malignant melanoma of skin (controls excluding all cancers) || id:finngen_R10_C3_MELANOMA_SKIN_EXALLC	Neuronal pentraxin-1 | Neurology	Weighted median	5	0.148153	0.0688193	0.0313359	0.0132671	0.283039	1.15969	1.01336	1.32716	0.843983
ukb-ppp-CTBS-OID30710	finngen_R10_C3_MELANOMA_SKIN_EXALLC	Malignant melanoma of skin (controls excluding all cancers) || id:finngen_R10_C3_MELANOMA_SKIN_EXALLC	Di-N-acetylchitobiase | Inflammation_II	Weighted median	6	0.1139	0.0529119	0.0313467	0.0101931	0.217608	1.12064	1.01025	1.2431	0.843983
ukb-ppp-HDDC2-OID31447	finngen_R10_C3_MELANOMA_SKIN_EXALLC	Malignant melanoma of skin (controls excluding all cancers) || id:finngen_R10_C3_MELANOMA_SKIN_EXALLC	5'-deoxynucleotidase HDDC2 | Oncology_II	Weighted mode	5	-0.213403	0.0661202	0.0320513	-0.342999	-0.0838077	0.80783	0.709639	0.919608	0.998266
ukb-ppp-RBP5-OID21369	finngen_R10_C3_MELANOMA_SKIN_EXALLC	Malignant melanoma of skin (controls excluding all cancers) || id:finngen_R10_C3_MELANOMA_SKIN_EXALLC	Retinol-binding protein 5 | Oncology	Wald ratio	1	-0.916886	0.427998	0.0321719	-1.75576	-0.0780104	0.399762	0.172776	0.924955	0.834295
ukb-ppp-CNTN4-OID21117	finngen_R10_C3_MELANOMA_SKIN_EXALLC	Malignant melanoma of skin (controls excluding all cancers) || id:finngen_R10_C3_MELANOMA_SKIN_EXALLC	Contactin-4 | Neurology	Weighted median	4	0.150059	0.0702179	0.032594	0.012432	0.287686	1.1619	1.01251	1.33334	0.843983
ukb-ppp-IL16-OID20633	finngen_R10_C3_MELANOMA_SKIN_EXALLC	Malignant melanoma of skin (controls excluding all cancers) || id:finngen_R10_C3_MELANOMA_SKIN_EXALLC	Pro-interleukin-16 [Cleaved into: Interleukin-16 | Inflammation	Weighted median	7	0.219247	0.102622	0.0326424	0.0181081	0.420386	1.24514	1.01827	1.52255	0.843983
ukb-ppp-EGF-OID20698	finngen_R10_C3_MELANOMA_SKIN_EXALLC	Malignant melanoma of skin (controls excluding all cancers) || id:finngen_R10_C3_MELANOMA_SKIN_EXALLC	Pro-epidermal growth factor | Inflammation	Wald ratio	1	0.421172	0.197314	0.0327999	0.034436	0.807908	1.52375	1.03504	2.24321	0.834295
ukb-ppp-PROCR-OID30149	finngen_R10_C3_MELANOMA_SKIN_EXALLC	Malignant melanoma of skin (controls excluding all cancers) || id:finngen_R10_C3_MELANOMA_SKIN_EXALLC	Endothelial protein C receptor | Cardiometabolic_II	Weighted median	3	-0.117035	0.0548533	0.0328756	-0.224547	-0.00952247	0.889554	0.798878	0.990523	0.843983
ukb-ppp-CCS-OID20973	finngen_R10_C3_MELANOMA_SKIN_EXALLC	Malignant melanoma of skin (controls excluding all cancers) || id:finngen_R10_C3_MELANOMA_SKIN_EXALLC	Copper chaperone for superoxide dismutase | Neurology	Inverse variance weighted	7	0.146731	0.068782	0.032902	0.0119183	0.281544	1.15804	1.01199	1.32517	0.834295
ukb-ppp-C4BPB-OID21481	finngen_R10_C3_MELANOMA_SKIN_EXALLC	Malignant melanoma of skin (controls excluding all cancers) || id:finngen_R10_C3_MELANOMA_SKIN_EXALLC	C4b-binding protein beta chain | Oncology	Weighted median	3	-0.285741	0.134062	0.0330556	-0.548502	-0.0229792	0.751457	0.577815	0.977283	0.843983
ukb-ppp-LGALS4-OID20748	finngen_R10_C3_MELANOMA_SKIN_EXALLC	Malignant melanoma of skin (controls excluding all cancers) || id:finngen_R10_C3_MELANOMA_SKIN_EXALLC	Galectin-4 | Inflammation	Weighted median	3	-0.522422	0.245532	0.0333606	-1.00366	-0.0411799	0.593082	0.366534	0.959657	0.843983
ukb-ppp-PNLIPRP2-OID20775	finngen_R10_C3_MELANOMA_SKIN_EXALLC	Malignant melanoma of skin (controls excluding all cancers) || id:finngen_R10_C3_MELANOMA_SKIN_EXALLC	Pancreatic lipase-related protein 2 | Inflammation	Inverse variance weighted	6	0.0954268	0.0449707	0.0338396	0.00728424	0.183569	1.10013	1.00731	1.2015	0.834295
ukb-ppp-LILRB5-OID20324	finngen_R10_C3_MELANOMA_SKIN_EXALLC	Malignant melanoma of skin (controls excluding all cancers) || id:finngen_R10_C3_MELANOMA_SKIN_EXALLC	Leukocyte immunoglobulin-like receptor subfamily B member 5 | Cardiometabolic	Inverse variance weighted	5	-0.0941666	0.0444797	0.0342539	-0.181347	-0.00698645	0.910131	0.834146	0.993038	0.834295
ukb-ppp-LILRB2-OID20301	finngen_R10_C3_MELANOMA_SKIN_EXALLC	Malignant melanoma of skin (controls excluding all cancers) || id:finngen_R10_C3_MELANOMA_SKIN_EXALLC	Leukocyte immunoglobulin-like receptor subfamily B member 2 | Cardiometabolic	Inverse variance weighted	5	-0.0670732	0.0318216	0.035049	-0.129444	-0.00470296	0.935127	0.878584	0.995308	0.834295
ukb-ppp-VSIG2-OID31371	finngen_R10_C3_MELANOMA_SKIN_EXALLC	Malignant melanoma of skin (controls excluding all cancers) || id:finngen_R10_C3_MELANOMA_SKIN_EXALLC	V-set and immunoglobulin domain-containing protein 2 | Oncology_II	Inverse variance weighted	2	-0.269778	0.128658	0.0360057	-0.521947	-0.0176085	0.763549	0.593364	0.982546	0.834295
ukb-ppp-LILRB2-OID20301	finngen_R10_C3_MELANOMA_SKIN_EXALLC	Malignant melanoma of skin (controls excluding all cancers) || id:finngen_R10_C3_MELANOMA_SKIN_EXALLC	Leukocyte immunoglobulin-like receptor subfamily B member 2 | Cardiometabolic	Weighted median	5	-0.068451	0.0326928	0.036281	-0.132529	-0.0043731	0.933839	0.875878	0.995636	0.843983
ukb-ppp-STAB2-OID30401	finngen_R10_C3_MELANOMA_SKIN_EXALLC	Malignant melanoma of skin (controls excluding all cancers) || id:finngen_R10_C3_MELANOMA_SKIN_EXALLC	Stabilin-2 | Cardiometabolic_II	Inverse variance weighted	6	-0.207353	0.0990377	0.0362884	-0.401467	-0.0132395	0.812732	0.669337	0.986848	0.834295
ukb-ppp-IFNAR1-OID31491	finngen_R10_C3_MELANOMA_SKIN_EXALLC	Malignant melanoma of skin (controls excluding all cancers) || id:finngen_R10_C3_MELANOMA_SKIN_EXALLC	Interferon alpha/beta receptor 1 | Oncology_II	Weighted median	5	0.130115	0.0622636	0.0366414	0.00807794	0.252151	1.13896	1.00811	1.28679	0.843983
ukb-ppp-ATOX1-OID21476	finngen_R10_C3_MELANOMA_SKIN_EXALLC	Malignant melanoma of skin (controls excluding all cancers) || id:finngen_R10_C3_MELANOMA_SKIN_EXALLC	Copper transport protein ATOX1 | Oncology	Wald ratio	1	-0.753784	0.360899	0.0367414	-1.46115	-0.0464211	0.470582	0.23197	0.95464	0.834295
ukb-ppp-CTSS-OID21056	finngen_R10_C3_MELANOMA_SKIN_EXALLC	Malignant melanoma of skin (controls excluding all cancers) || id:finngen_R10_C3_MELANOMA_SKIN_EXALLC	Cathepsin S | Neurology	Inverse variance weighted	7	-0.180635	0.086512	0.0368002	-0.350198	-0.0110712	0.83474	0.704549	0.98899	0.834295
ukb-ppp-SERPINE1-OID20342	finngen_R10_C3_MELANOMA_SKIN_EXALLC	Malignant melanoma of skin (controls excluding all cancers) || id:finngen_R10_C3_MELANOMA_SKIN_EXALLC	Plasminogen activator inhibitor 1 | Cardiometabolic	Inverse variance weighted	2	0.518958	0.248987	0.0371346	0.0309444	1.00697	1.68028	1.03143	2.7373	0.834295
ukb-ppp-KDR-OID21497	finngen_R10_C3_MELANOMA_SKIN_EXALLC	Malignant melanoma of skin (controls excluding all cancers) || id:finngen_R10_C3_MELANOMA_SKIN_EXALLC	Vascular endothelial growth factor receptor 2 | Oncology	Weighted median	6	-0.112483	0.0539981	0.0372431	-0.218319	-0.00664655	0.893613	0.803869	0.993375	0.843983
ukb-ppp-CD58-OID20716	finngen_R10_C3_MELANOMA_SKIN_EXALLC	Malignant melanoma of skin (controls excluding all cancers) || id:finngen_R10_C3_MELANOMA_SKIN_EXALLC	Lymphocyte function-associated antigen 3 | Inflammation	Weighted median	3	-0.252025	0.121129	0.0374672	-0.489437	-0.0146126	0.777225	0.612971	0.985494	0.843983
ukb-ppp-DKK3-OID20264	finngen_R10_C3_MELANOMA_SKIN_EXALLC	Malignant melanoma of skin (controls excluding all cancers) || id:finngen_R10_C3_MELANOMA_SKIN_EXALLC	Dickkopf-related protein 3 | Cardiometabolic	Inverse variance weighted	2	-0.128049	0.061574	0.0375631	-0.248734	-0.00736364	0.879811	0.779788	0.992663	0.834295
ukb-ppp-TIMP2-OID30318	finngen_R10_C3_MELANOMA_SKIN_EXALLC	Malignant melanoma of skin (controls excluding all cancers) || id:finngen_R10_C3_MELANOMA_SKIN_EXALLC	Metalloproteinase inhibitor 2 | Cardiometabolic_II	Inverse variance weighted	2	-0.499185	0.240215	0.0377026	-0.970007	-0.0283631	0.607025	0.37908	0.972035	0.834295
ukb-ppp-CD300A-OID30576	finngen_R10_C3_MELANOMA_SKIN_EXALLC	Malignant melanoma of skin (controls excluding all cancers) || id:finngen_R10_C3_MELANOMA_SKIN_EXALLC	CMRF35-like molecule 8 | Inflammation_II	Weighted median	3	0.221952	0.107294	0.0385799	0.0116564	0.432248	1.24851	1.01172	1.54072	0.843983
ukb-ppp-CD22-OID20637	finngen_R10_C3_MELANOMA_SKIN_EXALLC	Malignant melanoma of skin (controls excluding all cancers) || id:finngen_R10_C3_MELANOMA_SKIN_EXALLC	B-cell receptor CD22 | Inflammation	Inverse variance weighted	2	0.204475	0.098971	0.0388274	0.0104921	0.398458	1.22688	1.01055	1.48953	0.834295
ukb-ppp-IL6R-OID20385	finngen_R10_C3_MELANOMA_SKIN_EXALLC	Malignant melanoma of skin (controls excluding all cancers) || id:finngen_R10_C3_MELANOMA_SKIN_EXALLC	Interleukin-6 receptor subunit alpha | Cardiometabolic	Inverse variance weighted	7	0.0818847	0.0396496	0.0389035	0.00417136	0.159598	1.08533	1.00418	1.17304	0.834295
ukb-ppp-QPCT-OID20320	finngen_R10_C3_MELANOMA_SKIN_EXALLC	Malignant melanoma of skin (controls excluding all cancers) || id:finngen_R10_C3_MELANOMA_SKIN_EXALLC	Glutaminyl-peptide cyclotransferase | Cardiometabolic	Weighted median	5	-0.122091	0.0591643	0.039056	-0.238053	-0.00612922	0.885068	0.788161	0.99389	0.843983
ukb-ppp-VCAM1-OID20396	finngen_R10_C3_MELANOMA_SKIN_EXALLC	Malignant melanoma of skin (controls excluding all cancers) || id:finngen_R10_C3_MELANOMA_SKIN_EXALLC	Vascular cell adhesion protein 1 | Cardiometabolic	Inverse variance weighted	2	-0.512054	0.248154	0.0390696	-0.998437	-0.0256723	0.599263	0.368455	0.974654	0.834295
ukb-ppp-KIRREL2-OID20873	finngen_R10_C3_MELANOMA_SKIN_EXALLC	Malignant melanoma of skin (controls excluding all cancers) || id:finngen_R10_C3_MELANOMA_SKIN_EXALLC	Kin of IRRE-like protein 2 | Neurology	Inverse variance weighted	2	-0.29251	0.14181	0.0391417	-0.570457	-0.014563	0.746388	0.565267	0.985543	0.834295
ukb-ppp-PAPPA-OID20421	finngen_R10_C3_MELANOMA_SKIN_EXALLC	Malignant melanoma of skin (controls excluding all cancers) || id:finngen_R10_C3_MELANOMA_SKIN_EXALLC	Pappalysin-1 | Inflammation	Inverse variance weighted	2	0.642709	0.311631	0.0391694	0.031912	1.25351	1.90163	1.03243	3.5026	0.834295
ukb-ppp-CD58-OID20716	finngen_R10_C3_MELANOMA_SKIN_EXALLC	Malignant melanoma of skin (controls excluding all cancers) || id:finngen_R10_C3_MELANOMA_SKIN_EXALLC	Lymphocyte function-associated antigen 3 | Inflammation	Inverse variance weighted	3	-0.252658	0.122528	0.0392046	-0.492814	-0.012502	0.776734	0.610905	0.987576	0.834295
ukb-ppp-CAPS-OID31126	finngen_R10_C3_MELANOMA_SKIN_EXALLC	Malignant melanoma of skin (controls excluding all cancers) || id:finngen_R10_C3_MELANOMA_SKIN_EXALLC	Calcyphosin | Neurology_II	Inverse variance weighted	3	0.404989	0.196665	0.0394672	0.0195253	0.790453	1.49929	1.01972	2.20439	0.834295
ukb-ppp-CLEC4M-OID30405	finngen_R10_C3_MELANOMA_SKIN_EXALLC	Malignant melanoma of skin (controls excluding all cancers) || id:finngen_R10_C3_MELANOMA_SKIN_EXALLC	C-type lectin domain family 4 member M | Cardiometabolic_II	Weighted median	5	0.131705	0.0640884	0.0398743	0.0060915	0.257318	1.14077	1.00611	1.29346	0.843983
ukb-ppp-AKAP12-OID30571	finngen_R10_C3_MELANOMA_SKIN_EXALLC	Malignant melanoma of skin (controls excluding all cancers) || id:finngen_R10_C3_MELANOMA_SKIN_EXALLC	A-kinase anchor protein 12 | Inflammation_II	Wald ratio	1	-1.50879	0.734977	0.0400884	-2.94934	-0.0682327	0.221178	0.0523741	0.934043	0.834295
ukb-ppp-CD209-OID20262	finngen_R10_C3_MELANOMA_SKIN_EXALLC	Malignant melanoma of skin (controls excluding all cancers) || id:finngen_R10_C3_MELANOMA_SKIN_EXALLC	CD209 antigen | Cardiometabolic	Inverse variance weighted	4	0.133286	0.0651855	0.0408821	0.00552276	0.26105	1.14258	1.00554	1.29829	0.834295
ukb-ppp-SERPINA11-OID20281	finngen_R10_C3_MELANOMA_SKIN_EXALLC	Malignant melanoma of skin (controls excluding all cancers) || id:finngen_R10_C3_MELANOMA_SKIN_EXALLC	Serpin A11 | Cardiometabolic	Weighted median	6	-0.0996566	0.0489374	0.0417091	-0.195574	-0.00373936	0.905148	0.822363	0.996268	0.843983
ukb-ppp-CD101-OID31480	finngen_R10_C3_MELANOMA_SKIN_EXALLC	Malignant melanoma of skin (controls excluding all cancers) || id:finngen_R10_C3_MELANOMA_SKIN_EXALLC	Immunoglobulin superfamily member 2 | Oncology_II	MR Egger	10	0.195183	0.0806872	0.0419147	0.0370364	0.35333	1.21553	1.03773	1.4238	0.997422
ukb-ppp-TMEM106A-OID31411	finngen_R10_C3_MELANOMA_SKIN_EXALLC	Malignant melanoma of skin (controls excluding all cancers) || id:finngen_R10_C3_MELANOMA_SKIN_EXALLC	Transmembrane protein 106A | Oncology_II	Wald ratio	1	0.512808	0.252428	0.0422043	0.0180485	1.00757	1.66997	1.01821	2.73893	0.834295
ukb-ppp-SOD3-OID30683	finngen_R10_C3_MELANOMA_SKIN_EXALLC	Malignant melanoma of skin (controls excluding all cancers) || id:finngen_R10_C3_MELANOMA_SKIN_EXALLC	Extracellular superoxide dismutase | Inflammation_II	Weighted median	3	-0.197246	0.0971962	0.0424216	-0.387751	-0.00674156	0.820989	0.678582	0.993281	0.843983
ukb-ppp-CASP3-OID20305	finngen_R10_C3_MELANOMA_SKIN_EXALLC	Malignant melanoma of skin (controls excluding all cancers) || id:finngen_R10_C3_MELANOMA_SKIN_EXALLC	Caspase-3 | Cardiometabolic	Wald ratio	1	-0.449304	0.221423	0.0424416	-0.883293	-0.0153146	0.638072	0.413419	0.984802	0.834295
ukb-ppp-VAT1-OID21382	finngen_R10_C3_MELANOMA_SKIN_EXALLC	Malignant melanoma of skin (controls excluding all cancers) || id:finngen_R10_C3_MELANOMA_SKIN_EXALLC	Synaptic vesicle membrane protein VAT-1 homolog | Oncology	Wald ratio	1	0.378168	0.186424	0.042506	0.012776	0.74356	1.45961	1.01286	2.10341	0.834295
ukb-ppp-CD300A-OID30576	finngen_R10_C3_MELANOMA_SKIN_EXALLC	Malignant melanoma of skin (controls excluding all cancers) || id:finngen_R10_C3_MELANOMA_SKIN_EXALLC	CMRF35-like molecule 8 | Inflammation_II	Inverse variance weighted	3	0.213645	0.10554	0.0429393	0.00678619	0.420503	1.23818	1.00681	1.52273	0.834295
ukb-ppp-CD164L2-OID30922	finngen_R10_C3_MELANOMA_SKIN_EXALLC	Malignant melanoma of skin (controls excluding all cancers) || id:finngen_R10_C3_MELANOMA_SKIN_EXALLC	CD164 sialomucin-like 2 protein | Neurology_II	Inverse variance weighted	3	-0.15748	0.0778989	0.0432188	-0.310161	-0.00479776	0.854294	0.733329	0.995214	0.834295
ukb-ppp-SPESP1-OID30298	finngen_R10_C3_MELANOMA_SKIN_EXALLC	Malignant melanoma of skin (controls excluding all cancers) || id:finngen_R10_C3_MELANOMA_SKIN_EXALLC	Sperm equatorial segment protein 1 | Cardiometabolic_II	Inverse variance weighted	4	0.220956	0.109508	0.0436204	0.00632078	0.435591	1.24727	1.00634	1.54588	0.834295
ukb-ppp-EFNA4-OID20935	finngen_R10_C3_MELANOMA_SKIN_EXALLC	Malignant melanoma of skin (controls excluding all cancers) || id:finngen_R10_C3_MELANOMA_SKIN_EXALLC	Ephrin-A4 | Neurology	Wald ratio	1	0.627959	0.311591	0.0438702	0.0172401	1.23868	1.87378	1.01739	3.45105	0.834295
ukb-ppp-DNAJB14-OID31434	finngen_R10_C3_MELANOMA_SKIN_EXALLC	Malignant melanoma of skin (controls excluding all cancers) || id:finngen_R10_C3_MELANOMA_SKIN_EXALLC	DnaJ homolog subfamily B member 14 | Oncology_II	Wald ratio	1	-1.04537	0.519586	0.0442279	-2.06376	-0.0269791	0.351562	0.126976	0.973382	0.834295
ukb-ppp-CPB2-OID30734	finngen_R10_C3_MELANOMA_SKIN_EXALLC	Malignant melanoma of skin (controls excluding all cancers) || id:finngen_R10_C3_MELANOMA_SKIN_EXALLC	Carboxypeptidase B2 | Inflammation_II	Inverse variance weighted	4	0.148441	0.0739296	0.0446578	0.00353856	0.293343	1.16002	1.00354	1.3409	0.834295
ukb-ppp-PCSK9-OID20235	finngen_R10_C3_MELANOMA_SKIN_EXALLC	Malignant melanoma of skin (controls excluding all cancers) || id:finngen_R10_C3_MELANOMA_SKIN_EXALLC	Proprotein convertase subtilisin/kexin type 9 | Cardiometabolic	Inverse variance weighted	3	0.163215	0.0817051	0.045759	0.00307288	0.323357	1.17729	1.00308	1.38176	0.834295
ukb-ppp-RIDA-OID30635	finngen_R10_C3_MELANOMA_SKIN_EXALLC	Malignant melanoma of skin (controls excluding all cancers) || id:finngen_R10_C3_MELANOMA_SKIN_EXALLC	2-iminobutanoate/2-iminopropanoate deaminase | Inflammation_II	Inverse variance weighted	2	0.172244	0.0864159	0.0462397	0.00286891	0.341619	1.18797	1.00287	1.40722	0.834295
ukb-ppp-GIPC3-OID31507	finngen_R10_C3_MELANOMA_SKIN_EXALLC	Malignant melanoma of skin (controls excluding all cancers) || id:finngen_R10_C3_MELANOMA_SKIN_EXALLC	PDZ domain-containing protein GIPC3 | Oncology_II	Wald ratio	1	-0.211165	0.105975	0.0463066	-0.418876	-0.00345353	0.809641	0.657786	0.996552	0.834295
ukb-ppp-BIN2-OID21067	finngen_R10_C3_MELANOMA_SKIN_EXALLC	Malignant melanoma of skin (controls excluding all cancers) || id:finngen_R10_C3_MELANOMA_SKIN_EXALLC	Bridging integrator 2 | Neurology	Wald ratio	1	-0.54443	0.273508	0.0465313	-1.08051	-0.00835344	0.580173	0.339424	0.991681	0.834295
ukb-ppp-CAPS-OID31126	finngen_R10_C3_MELANOMA_SKIN_EXALLC	Malignant melanoma of skin (controls excluding all cancers) || id:finngen_R10_C3_MELANOMA_SKIN_EXALLC	Calcyphosin | Neurology_II	Weighted median	3	0.406612	0.204362	0.0466276	0.00606291	0.80716	1.50172	1.00608	2.24153	0.843983
ukb-ppp-HMBS-OID21385	finngen_R10_C3_MELANOMA_SKIN_EXALLC	Malignant melanoma of skin (controls excluding all cancers) || id:finngen_R10_C3_MELANOMA_SKIN_EXALLC	Porphobilinogen deaminase | Oncology	Inverse variance weighted	2	0.393772	0.19817	0.0469179	0.00535869	0.782185	1.48256	1.00537	2.18624	0.834295
ukb-ppp-IL1R1-OID21116	finngen_R10_C3_MELANOMA_SKIN_EXALLC	Malignant melanoma of skin (controls excluding all cancers) || id:finngen_R10_C3_MELANOMA_SKIN_EXALLC	Interleukin-1 receptor type 1 | Neurology	Weighted median	3	0.270682	0.136323	0.0470784	0.0034891	0.537874	1.31086	1.0035	1.71236	0.843983
ukb-ppp-IL18-OID20694	finngen_R10_C3_MELANOMA_SKIN_EXALLC	Malignant melanoma of skin (controls excluding all cancers) || id:finngen_R10_C3_MELANOMA_SKIN_EXALLC	Interleukin-18 | Inflammation	Inverse variance weighted	3	-0.164637	0.0830494	0.0474341	-0.327414	-0.00186056	0.848201	0.720785	0.998141	0.834295
ukb-ppp-STX4-OID21326	finngen_R10_C3_MELANOMA_SKIN_EXALLC	Malignant melanoma of skin (controls excluding all cancers) || id:finngen_R10_C3_MELANOMA_SKIN_EXALLC	Syntaxin-4 | Oncology	Wald ratio	1	-1.22022	0.615908	0.0475723	-2.4274	-0.0130383	0.295166	0.0882663	0.987046	0.834295
ukb-ppp-RNF149-OID30235	finngen_R10_C3_MELANOMA_SKIN_EXALLC	Malignant melanoma of skin (controls excluding all cancers) || id:finngen_R10_C3_MELANOMA_SKIN_EXALLC	E3 ubiquitin-protein ligase RNF149 | Cardiometabolic_II	Inverse variance weighted	2	-0.176342	0.0890106	0.0475762	-0.350803	-0.00188122	0.838331	0.704123	0.998121	0.834295
ukb-ppp-ADAM8-OID21039	finngen_R10_C3_MELANOMA_SKIN_EXALLC	Malignant melanoma of skin (controls excluding all cancers) || id:finngen_R10_C3_MELANOMA_SKIN_EXALLC	Disintegrin and metalloproteinase domain-containing protein 8 | Neurology	Weighted median	6	0.179655	0.0907771	0.0478078	0.00173139	0.357578	1.1968	1.00173	1.42986	0.843983
ukb-ppp-FNDC1-OID31127	finngen_R10_C3_MELANOMA_SKIN_EXALLC	Malignant melanoma of skin (controls excluding all cancers) || id:finngen_R10_C3_MELANOMA_SKIN_EXALLC	Fibronectin type III domain-containing protein 1 | Neurology_II	Weighted median	4	0.16346	0.0826157	0.0478658	0.00153319	0.325387	1.17758	1.00153	1.38457	0.843983
ukb-ppp-HPGDS-OID21266	finngen_R10_C3_MELANOMA_SKIN_EXALLC	Malignant melanoma of skin (controls excluding all cancers) || id:finngen_R10_C3_MELANOMA_SKIN_EXALLC	Hematopoietic prostaglandin D synthase | Oncology	MR Egger	7	0.179302	0.0688593	0.0480227	0.0443383	0.314267	1.19638	1.04534	1.36925	0.997422
ukb-ppp-FST-OID20770	finngen_R10_C3_MELANOMA_SKIN_EXALLC	Malignant melanoma of skin (controls excluding all cancers) || id:finngen_R10_C3_MELANOMA_SKIN_EXALLC	Follistatin | Inflammation	Wald ratio	1	0.361537	0.183083	0.0482998	0.00269515	0.720379	1.43553	1.0027	2.05521	0.834295
ukb-ppp-ADAM23-OID20651	finngen_R10_C3_MELANOMA_SKIN_EXALLC	Malignant melanoma of skin (controls excluding all cancers) || id:finngen_R10_C3_MELANOMA_SKIN_EXALLC	Disintegrin and metalloproteinase domain-containing protein 23 | Inflammation	Weighted median	8	0.117191	0.0594745	0.0487885	0.000620649	0.233761	1.12433	1.00062	1.26334	0.843983
ukb-ppp-PLXNB2-OID20317	finngen_R10_C3_MELANOMA_SKIN_EXALLC	Malignant melanoma of skin (controls excluding all cancers) || id:finngen_R10_C3_MELANOMA_SKIN_EXALLC	Plexin-B2 | Cardiometabolic	MR Egger	5	-0.20813	0.0647663	0.0488235	-0.335072	-0.0811883	0.812101	0.715287	0.92202	0.997422
ukb-ppp-LRRC25-OID21333	finngen_R10_C3_MELANOMA_SKIN_EXALLC	Malignant melanoma of skin (controls excluding all cancers) || id:finngen_R10_C3_MELANOMA_SKIN_EXALLC	Leucine-rich repeat-containing protein 25 | Oncology	Weighted median	3	-0.152373	0.0773811	0.0489384	-0.30404	-0.000706334	0.858668	0.737831	0.999294	0.843983
ukb-ppp-HSPA2-OID31424	finngen_R10_C3_MELANOMA_SKIN_EXALLC	Malignant melanoma of skin (controls excluding all cancers) || id:finngen_R10_C3_MELANOMA_SKIN_EXALLC	Heat shock-related 70 kDa protein 2 | Oncology_II	Wald ratio	1	0.625955	0.318347	0.0492677	0.00199537	1.24992	1.87003	1.002	3.49005	0.834295
ukb-ppp-CD164L2-OID30922	finngen_R10_C3_MELANOMA_SKIN_EXALLC	Malignant melanoma of skin (controls excluding all cancers) || id:finngen_R10_C3_MELANOMA_SKIN_EXALLC	CD164 sialomucin-like 2 protein | Neurology_II	Weighted median	3	-0.158086	0.0805559	0.0497118	-0.315975	-0.00019621	0.853776	0.729077	0.999804	0.843983

## Sheet: Supplementary Table 4
	snp	pvalues.df1	MAF.df1	N.df1	V.df1	z.df1	r.df1	lABF.df1	pvalues.df2	MAF.df2	N.df2	V.df2	z.df2	r.df2	lABF.df2	internal.sum.lABF	SNP.PP.H4
1	rs1004047	1.72e-96	0.0619007	33375	0.000257991	20.8443	0.988664	212.539	1.13e-07	0.0706831	317387	0.0024074	5.30393	0.943232	11.8329	224.372	2.39e-225
2	rs1006547	1.02e-23	0.319703	33375	6.89e-05	10.0398	0.996948	47.3492	2.27e-09	0.389214	317387	0.000665197	5.97719	0.983642	15.5147	62.8639	1.72e-295
3	rs1006548	1.14e-182	0.222716	33375	8.65e-05	28.8218	0.996169	410.975	0.550525	0.346615	317387	0.00069825	0.596974	0.982843	-1.85755	409.118	4.1e-145
4	rs1007931	1.37e-35	0.333747	33375	6.74e-05	12.4516	0.997015	74.3828	2.37e-08	0.412249	317387	0.000652642	5.58267	0.983946	13.267	87.6498	1e-284
5	rs1007932	4.65e-284	0.0964277	33375	0.000171943	36.0163	0.992416	641.228	5.08e-05	0.0700714	317387	0.00242682	4.05176	0.9428	6.30824	647.536	1.43e-41
6	rs10083802	3.18e-130	0.12396	33375	0.000137957	24.2802	0.993906	290.417	5.94e-14	0.087009	317387	0.00199066	7.50933	0.952593	25.3339	315.75	1.16e-185
7	rs1010356	2.45e-23	0.319589	33375	6.89e-05	9.95291	0.996947	46.4832	1.34e-09	0.388231	317387	0.00066581	6.06275	0.983627	16.0215	62.5047	1.2e-295
8	rs1011749	0.000100094	0.47766	33375	6e-05	3.89036	0.997338	4.5829	0.000479115	0.479128	317387	0.000633644	3.49217	0.984406	3.9221	8.505	0
9	rs10153055	1.47e-278	0.117228	33375	0.000144767	35.6633	0.993607	629.344	0.00193888	0.0796737	317387	0.00215661	3.09944	0.948843	3.07111	632.415	3.89e-48
10	rs10153084	3.06e-39	0.0142458	33375	0.00106682	13.1055	0.954732	80.4419	0.62676	0.00428973	317387	0.0370224	0.486292	0.519329	-0.304881	80.137	5.47e-288
11	rs10153134	0.000212579	0.362145	33375	6.49e-05	3.70358	0.997126	3.91254	0.000356788	0.349048	317387	0.000695975	3.57014	0.982898	4.22968	8.14222	0
12	rs10153196	2.07e-278	0.117256	33375	0.000144737	35.6536	0.993608	628.999	0.00195182	0.0797001	317387	0.00215595	3.09747	0.948858	3.06524	632.065	2.74e-48
13	rs10153210	2.96e-39	0.0142445	33375	0.00106692	13.108	0.954728	80.4733	0.62676	0.00428973	317387	0.0370224	0.486292	0.519329	-0.304881	80.1684	5.65e-288
14	rs10163422	2.07e-10	0.291857	33375	7.25e-05	6.3559	0.996789	17.2633	0.97222	0.347836	317387	0.000697102	0.0348241	0.982871	-2.03289	15.2305	0
15	rs10163428	4.98e-33	0.215378	33375	8.87e-05	11.972	0.996075	68.6123	0.164691	0.241962	317387	0.000862163	1.38947	0.978901	-0.984317	67.628	2.02e-293
16	rs1017828	1.28e-15	0.367361	33375	6.45e-05	7.99659	0.997143	28.9524	0.914918	0.269932	317387	0.000802435	0.106837	0.980334	-1.95883	26.9936	0
17	rs10400958	3.89e-13	0.0568448	33375	0.000279431	7.25923	0.987733	23.8245	0.000205008	0.0552336	317387	0.0030304	3.71276	0.929575	5.08031	28.9049	0
18	rs10400977	4.44e-13	0.0568378	33375	0.000279463	7.24132	0.987732	23.6964	0.000879063	0.0594661	317387	0.00282738	3.32662	0.933982	3.80899	27.5054	0
19	rs10431948	3.57e-05	0.375886	33375	6.39e-05	4.1337	0.99717	5.58583	2.24e-08	0.444038	317387	0.000640564	5.59219	0.984238	13.3148	18.9006	0
20	rs10438575	2.38e-11	0.143538	33375	0.000121864	6.6804	0.994613	19.5818	0.265997	0.112452	317387	0.00158441	1.11233	0.961899	-1.03869	18.5431	0
21	rs10438576	0.871359	0.0123182	33375	0.00123136	0.161933	0.948113	-1.46691	0.498757	0.00615298	317387	0.0258597	0.676447	0.607352	-0.328465	-1.79537	0
22	rs10438577	0.865983	0.0120094	33375	0.00126263	0.168763	0.946865	-1.45398	0.431415	0.00577203	317387	0.0275558	0.786773	0.592103	-0.265111	-1.71909	0
23	rs10445033	1.26e-14	0.390314	33375	6.3e-05	7.70963	0.99721	26.6955	0.715611	0.419777	317387	0.000649253	0.364331	0.984028	-2.00315	24.6923	0
24	rs10445034	6.86e-25	0.240946	33375	8.19e-05	10.3026	0.996373	50.0699	0.177365	0.205993	317387	0.000966832	1.34891	0.9764	-0.984935	49.085	1.79e-301
25	rs10454069	1.5e-23	0.0609901	33375	0.000261589	10.0014	0.988507	47.2065	0.00404203	0.0526018	317387	0.00317318	2.87486	0.926501	2.52345	49.7299	3.41e-301
26	rs1045814	9.68e-198	0.390427	33375	6.29e-05	30.0004	0.99721	445.817	1.02e-09	0.357064	317387	0.000688833	6.10629	0.983071	16.2884	462.105	4.22e-122
27	rs10459819	8.97e-265	0.455677	33375	6.04e-05	34.7625	0.997323	599.636	6.82e-13	0.384433	317387	0.000668239	7.18299	0.983569	23.3195	622.956	3.03e-52
28	rs10468305	2.29e-45	0.0613549	33375	0.000260135	14.1357	0.988571	96.531	0.679476	0.246525	317387	0.00085133	0.413178	0.97916	-1.85187	94.6791	1.13e-281
29	rs10468306	2.19e-14	0.0314229	33375	0.00049223	7.63893	0.978591	26.63	0.0768564	0.0434716	317387	0.00380298	1.76922	0.91318	0.207239	26.8373	0
30	rs10468311	0.140024	0.0103586	33375	0.0014614	1.4757	0.93901	-0.376086	0.614623	0.00753762	317387	0.0211388	0.503485	0.654249	-0.448094	-0.824179	0
31	rs1048149	2.16e-174	0.175506	33375	0.000103531	28.1537	0.99542	391.808	0.000509742	0.165907	317387	0.00114274	3.47558	0.972225	4.08028	395.888	7.36e-151
32	rs1048150	0.0476047	0.0282864	33375	0.000545046	1.98088	0.976349	0.0433721	0.025822	0.0379957	317387	0.0043263	2.22888	0.902399	1.07808	1.12145	0
33	rs1049254	7.9e-22	0.409285	33375	6.2e-05	9.60116	0.997254	43.0158	0.00405079	0.357608	317387	0.000688368	2.87418	0.983082	2.02089	45.0367	3.12e-303
34	rs1049255	7.85e-13	0.498158	33375	5.99e-05	7.1638	0.997344	22.6265	0.0345525	0.464504	317387	0.000635744	2.11356	0.984355	0.119829	22.7463	0
35	rs1054747	2.17e-62	0.0461365	33375	0.000340422	16.6698	0.985096	134.767	0.0194567	0.125628	317387	0.00143961	2.33666	0.96526	0.955225	135.722	7.56e-264
36	rs10548102	1.76e-05	0.480847	33375	6e-05	4.29398	0.99734	6.22991	0.000725872	0.482314	317387	0.000633332	3.37962	0.984413	3.54121	9.77112	0
37	rs1056707	2.4e-08	0.470049	33375	6.01e-05	5.58046	0.997334	12.5656	0.00010596	0.473544	317387	0.000634315	3.87652	0.98439	5.31651	17.8821	0
38	rs1057042	8.93e-27	0.3274	33375	6.8e-05	10.7121	0.996985	54.2997	1.35e-08	0.396761	317387	0.000660708	5.68	0.983751	13.8092	68.1089	3.27e-293
39	rs1058158	0.000462509	0.309843	33375	7.01e-05	3.50158	0.996896	3.22397	8.22e-05	0.267452	317387	0.000807134	3.93796	0.980221	5.63884	8.86282	0
40	rs1061228	0.000248273	0.125489	33375	0.000136514	3.66403	0.993969	4.11665	0.0712246	0.142936	317387	0.00129084	1.80404	0.968738	-0.156261	3.96039	0
41	rs1061238	9.86e-43	0.152762	33375	0.000115752	13.7021	0.994882	90.7561	0.000444785	0.15686	317387	0.00119568	3.51198	0.970976	4.21819	94.9743	1.52e-281
42	rs1061247	2.19e-42	0.155301	33375	0.000114202	13.6442	0.99495	89.968	0.00065675	0.157444	317387	0.00119207	3.40703	0.971061	3.86467	93.8326	4.85e-282
43	rs1061646	4.73e-26	0.318412	33375	6.9e-05	10.5566	0.996941	52.6559	1.14e-09	0.385532	317387	0.000667526	6.08886	0.983586	16.178	68.8339	6.75e-293
44	rs1061647	3.92e-273	0.0900481	33375	0.000182833	35.3115	0.99194	616.014	1.78e-06	0.0588279	317387	0.00285611	4.77742	0.933356	9.29715	625.311	3.19e-51
45	rs10624951	0.799823	0.077995	33375	0.000208329	0.253576	0.990826	-2.31383	0.0464344	0.091709	317387	0.00189841	1.99142	0.95469	0.345924	-1.96791	0
46	rs1064315	7.72e-18	0.238374	33375	8.25e-05	8.60363	0.996346	34.07	0.769451	0.263018	317387	0.000815803	0.293093	0.980013	-1.91423	32.1558	0
47	rs10653475	0.100832	0.0201385	33375	0.000759201	1.64083	0.967359	-0.408867	0.160936	0.0256878	317387	0.00631833	1.40193	0.863589	-0.147388	-0.556255	0
48	rs10775347	9.27e-133	0.441517	33375	6.08e-05	24.519	0.997307	296.822	2.15e-11	0.487131	317387	0.000632959	6.6953	0.984423	19.9834	316.806	3.33e-185
49	rs10775348	3.19e-17	0.301614	33375	7.11e-05	8.43947	0.996849	32.6201	0.000264095	0.297008	317387	0.000757372	3.64819	0.981418	4.53821	37.1583	1.18e-306
50	rs1078577	3.53e-17	0.347299	33375	6.61e-05	8.4274	0.997071	32.4899	0.000190165	0.386569	317387	0.00066686	3.73174	0.983602	4.79345	37.2834	1.34e-306
51	rs1078578	2.39e-17	0.347515	33375	6.61e-05	8.47321	0.997072	32.8758	0.000182949	0.386734	317387	0.000666755	3.74147	0.983604	4.82916	37.7049	2.04e-306
52	rs1078587	8.34e-183	0.172587	33375	0.00010491	28.8328	0.995359	411.048	0.0150345	0.0994096	317387	0.00176633	2.43155	0.957709	1.2496	412.298	9.86e-144
53	rs1079558	0.912865	0.337916	33375	6.7e-05	0.109426	0.997033	-2.90409	1.74e-07	0.429472	317387	0.000645381	5.22514	0.984122	11.3629	8.45882	0
54	rs10852623	5.47e-201	0.419688	33375	6.15e-05	30.2484	0.997274	453.284	2.9e-15	0.457786	317387	0.000637081	7.89508	0.984323	28.5998	481.884	1.64e-113
55	rs10852627	9.77e-251	0.461722	33375	6.03e-05	33.8207	0.997328	567.431	7.49e-14	0.396936	317387	0.000660608	7.47901	0.983753	25.4535	592.884	2.64e-65
56	rs10852628	9.95e-09	0.299499	33375	7.14e-05	5.73161	0.996836	13.4957	4.86e-21	0.381585	317387	0.000670126	9.41223	0.983523	41.5123	55.0079	6.68e-299
57	rs10852631	1.71e-21	0.473162	33375	6.01e-05	9.52103	0.997336	42.2403	0.0404166	0.448166	317387	0.000639411	2.04947	0.984266	-0.00886135	42.2314	1.89e-304
58	rs10852632	8.63e-10	0.219144	33375	8.75e-05	6.13291	0.996124	15.9569	0.300142	0.189419	317387	0.00102993	1.03613	0.974898	-1.3191	14.6378	0
59	rs10852633	1.05e-15	0.355346	33375	6.54e-05	8.02081	0.997102	29.1516	9.64e-06	0.330711	317387	0.000714439	4.42509	0.982452	7.5975	36.7491	7.85e-307
60	rs10852634	9.77e-13	0.08743	33375	0.000187768	7.13371	0.991724	22.8371	0.0115486	0.107651	317387	0.00164617	2.52565	0.960472	1.44799	24.2851	0
61	rs10852635	4.16e-15	0.148488	33375	0.000118486	7.85001	0.994762	28.0241	0.555546	0.109141	317387	0.00162641	0.58947	0.960928	-1.45423	26.5698	0
62	rs11076603	9.27e-10	0.469763	33375	6.01e-05	6.1215	0.997334	15.7229	0.000515608	0.462007	317387	0.000636213	3.47251	0.984344	3.85634	19.5792	0
63	rs11076605	7.64e-230	0.413868	33375	6.18e-05	32.3684	0.997263	519.473	1.06e-13	0.461997	317387	0.000636215	7.43281	0.984344	25.1124	544.586	2.79e-86
64	rs11076606	8.3e-231	0.415774	33375	6.17e-05	32.4369	0.997266	521.686	1.99e-13	0.462359	317387	0.000636145	7.34948	0.984345	24.5062	546.192	1.39e-85
65	rs11076619	1.4e-274	0.0901405	33375	0.000182665	35.4057	0.991947	619.323	1.41e-06	0.0588727	317387	0.00285408	4.82411	0.9334	9.50655	628.829	1.08e-49
66	rs11076620	1.65e-274	0.0901449	33375	0.000182657	35.4009	0.991947	619.156	1.41e-06	0.0588727	317387	0.00285408	4.82411	0.9334	9.50655	628.663	9.12e-50
67	rs11076621	3.25e-274	0.0901231	33375	0.000182696	35.3818	0.991946	618.484	9.75e-07	0.0579773	317387	0.0028954	4.89672	0.932501	9.83185	628.316	6.45e-50
68	rs11076622	7.6e-275	0.0898584	33375	0.000183181	35.4228	0.991924	619.912	9.75e-07	0.0579773	317387	0.0028954	4.89672	0.932501	9.83185	629.744	2.69e-49
69	rs11076623	3.18e-274	0.0901583	33375	0.000182632	35.3824	0.991948	618.506	9.78e-07	0.0579793	317387	0.0028953	4.89593	0.932503	9.82826	628.335	6.57e-50
70	rs11076624	5.62e-274	0.089984	33375	0.000182951	35.3663	0.991934	617.935	8.56e-07	0.0581749	317387	0.00288617	4.92217	0.932702	9.94933	627.884	4.19e-50
71	rs11076625	3.74e-28	0.326366	33375	6.81e-05	11.0019	0.996981	57.4367	1.33e-08	0.396577	317387	0.000660813	5.68207	0.983748	13.8208	71.2576	7.62e-292
72	rs11076626	2.63e-201	0.419606	33375	6.15e-05	30.2726	0.997273	454.014	2.88e-15	0.45778	317387	0.000637082	7.89582	0.984323	28.6056	482.619	3.42e-113
73	rs11076627	2.15e-188	0.413822	33375	6.18e-05	29.2752	0.997263	424.394	1.97e-16	0.446514	317387	0.000639862	8.22389	0.984255	31.2081	455.603	6.32e-125
74	rs11076628	1.89e-200	0.420097	33375	6.15e-05	30.2074	0.997274	452.048	2.38e-15	0.459042	317387	0.000636813	7.91951	0.984329	28.7899	480.838	5.76e-114
75	rs11076630	2e-191	0.413819	33375	6.18e-05	29.5123	0.997263	431.344	5.57e-16	0.445372	317387	0.000640181	8.09844	0.984248	30.2004	461.545	2.41e-122
76	rs11076631	1.66e-187	0.413736	33375	6.18e-05	29.2054	0.997262	422.36	1.24e-16	0.446347	317387	0.000639908	8.2788	0.984254	31.6541	454.014	1.29e-125
77	rs11076632	6.25e-199	0.419213	33375	6.15e-05	30.0915	0.997273	448.563	1.8e-15	0.458198	317387	0.000636992	7.95465	0.984325	29.0645	477.628	2.32e-115
78	rs11076639	0.989308	0.334551	33375	6.73e-05	0.0134006	0.997018	-2.90751	1.65e-07	0.428617	317387	0.0006457	5.23553	0.984114	11.4165	8.50899	0
79	rs11076640	0.00330377	0.343624	33375	6.64e-05	2.93796	0.997057	1.38901	1.23e-07	0.433688	317387	0.000643865	5.28878	0.984158	11.6915	13.0805	0
80	rs11076641	3.76e-103	0.0920263	33375	0.000179293	21.5659	0.992094	228.285	0.00212173	0.23202	317387	0.000887467	3.07264	0.978295	2.703	230.988	1.79e-222
81	rs11076645	3.13e-136	0.227117	33375	8.53e-05	24.8423	0.996221	304.614	1.87e-05	0.14655	317387	0.00126434	4.27951	0.96936	7.13381	311.748	2.12e-187
82	rs11076647	9.64e-09	0.321569	33375	6.87e-05	5.73702	0.996957	13.5092	2.05e-19	0.214717	317387	0.000937854	9.01078	0.977091	37.7789	51.2881	1.62e-300
83	rs11076649	0.00109999	0.168403	33375	0.000106976	3.26362	0.995268	2.6237	4.49e-24	0.130586	317387	0.00139285	10.1203	0.96635	47.7911	50.4148	6.76e-301
84	rs11076650	8.39e-274	0.44897	33375	6.06e-05	35.355	0.997316	620.351	4.19e-29	0.349746	317387	0.000695332	11.1976	0.982914	59.5877	679.939	1.69e-27
85	rs11076653	1.87e-96	0.0623256	33375	0.000256348	20.8402	0.988735	212.467	2.22e-08	0.0737365	317387	0.00231532	5.5938	0.945284	13.3365	225.804	1e-224
86	rs11076654	2.91e-96	0.0623455	33375	0.000256272	20.819	0.988738	212.031	1.28e-08	0.0732556	317387	0.00232931	5.68843	0.944972	13.8389	225.87	1.07e-224
87	rs11076656	9.75e-113	0.0749739	33375	0.000216015	22.5642	0.990491	249.822	0.526295	0.250601	317387	0.000842038	0.633672	0.979383	-1.74419	248.078	4.72e-215
88	rs11076658	0.674399	0.471729	33375	6.01e-05	0.420118	0.997335	-2.87581	0.744466	0.330143	317387	0.000715062	0.325945	0.982437	-1.96881	-4.84461	0
89	rs11076659	4.98e-84	0.147427	33375	0.00011919	19.4225	0.994731	185	3.4e-06	0.133781	317387	0.0013646	4.64492	0.96701	8.72599	193.726	1.17e-238
90	rs11076662	3.42e-276	0.236857	33375	8.29e-05	35.5102	0.99633	625.37	0.000586989	0.40757	317387	0.00065492	3.43756	0.983891	3.74904	629.119	1.44e-49
91	rs11076663	1.66e-85	0.0644232	33375	0.000248558	19.5964	0.989074	187.654	3.12e-08	0.0774368	317387	0.00221352	5.53469	0.947564	13.0392	200.693	1.24e-235
92	rs11076664	5.3e-29	0.208087	33375	9.09e-05	11.1767	0.995976	59.4507	1.69e-33	0.141879	317387	0.00129886	12.0613	0.96855	68.72	128.171	3.97e-267
93	rs11076666	3.49e-41	0.47644	33375	6.01e-05	13.4406	0.997338	87.1207	0.627119	0.394021	317387	0.000662294	0.485786	0.983712	-1.9426	85.1781	8.46e-286
94	rs11076686	7.03e-08	0.485282	33375	6e-05	5.39037	0.997341	11.5244	0.476055	0.401705	317387	0.000657969	0.712662	0.983817	-1.81206	9.71236	0
95	rs11076687	0.747851	0.268149	33375	7.63e-05	0.321474	0.996619	-2.79323	0.100974	0.254679	317387	0.000833089	1.64015	0.979598	-0.62845	-3.42168	0
96	rs11076688	0.126395	0.104869	33375	0.000159593	1.52847	0.992957	-1.31796	0.487295	0.097689	317387	0.00179401	0.694618	0.957075	-1.34326	-2.66122	0
97	rs11076692	5.71e-16	0.478929	33375	6e-05	8.09528	0.997339	29.715	0.25141	0.460645	317387	0.000636483	1.14693	0.984337	-1.43081	28.2842	0
98	rs11076693	0.00429833	0.228326	33375	8.5e-05	2.8554	0.996235	1.27026	0.771189	0.220512	317387	0.000919996	0.29082	0.977517	-1.85616	-0.585906	0
99	rs11076694	1.7e-11	0.170646	33375	0.000105855	6.72939	0.995317	19.8544	0.512438	0.109429	317387	0.00162266	0.655046	0.961015	-1.41611	18.4383	0
100	rs11076695	1.86e-11	0.170761	33375	0.000105799	6.71692	0.99532	19.7707	0.520197	0.109466	317387	0.00162218	0.643042	0.961026	-1.42374	18.347	0
101	rs11076696	1.97e-08	0.334944	33375	6.73e-05	5.6143	0.99702	12.8053	0.0752315	0.332431	317387	0.000712574	1.77905	0.982497	-0.467892	12.3374	0
102	rs11076697	2.71e-08	0.338472	33375	6.69e-05	5.559	0.997035	12.495	0.101175	0.33725	317387	0.000707499	1.63918	0.98262	-0.706103	11.7889	0
103	rs11076698	4.2e-05	0.091021	33375	0.000181073	4.09618	0.992017	5.90718	0.168549	0.102802	317387	0.0017145	1.37688	0.958899	-0.686922	5.22026	0
104	rs11076699	7.65e-07	0.087124	33375	0.000188365	4.94411	0.991698	9.725	0.122575	0.140759	317387	0.00130748	1.54406	0.968348	-0.572148	9.15285	0
105	rs11076700	6.38e-09	0.224646	33375	8.6e-05	5.80653	0.996192	14.0084	0.00671382	0.187742	317387	0.00103699	2.71072	0.97473	1.74207	15.7505	0
106	rs11076701	1.51e-07	0.108206	33375	0.00015525	5.2514	0.993147	11.2026	0.0808128	0.118378	317387	0.00151522	1.74599	0.963502	-0.186643	11.0159	0
107	rs11076702	1.35e-07	0.107764	33375	0.00015581	5.27257	0.993123	11.3146	0.078089	0.11835	317387	0.00151552	1.76188	0.963495	-0.159696	11.1549	0
108	rs11076703	6.48e-27	0.352413	33375	6.56e-05	10.7418	0.997091	54.6048	0.0628391	0.326955	317387	0.000718614	1.86033	0.982352	-0.318686	54.2861	3.25e-299
109	rs11076704	2.32e-12	0.452022	33375	6.05e-05	7.01375	0.997319	21.5696	0.407646	0.409998	317387	0.000653721	0.828043	0.98392	-1.72777	19.8419	0
110	rs11076706	0.0319624	0.17162	33375	0.000105378	2.14488	0.995338	-0.394661	0.127975	0.254288	317387	0.000833932	1.52214	0.979577	-0.810768	-1.20543	0
111	rs11076712	1.23e-24	0.287413	33375	7.31e-05	10.2462	0.996759	49.4558	0.0720328	0.300501	317387	0.000752306	1.79891	0.98154	-0.407892	49.0479	1.72e-301
112	rs11076713	0.208059	0.409337	33375	6.2e-05	1.25892	0.997254	-2.15848	0.767393	0.435859	317387	0.000643123	0.295787	0.984176	-2.03007	-4.18856	0
113	rs11076715	1.7e-14	0.250207	33375	7.99e-05	7.67136	0.996463	26.4986	0.323213	0.287763	317387	0.000771557	0.987877	0.981076	-1.50495	24.9936	0
114	rs11076716	1.17e-16	0.218077	33375	8.79e-05	8.28626	0.99611	31.4228	0.656302	0.251269	317387	0.000840549	0.445025	0.979419	-1.8447	29.5781	0
115	rs11076717	1.29e-11	0.294853	33375	7.21e-05	6.76939	0.996808	19.9656	0.993477	0.285566	317387	0.000775102	0.00817546	0.980991	-1.98138	17.9842	0
116	rs11076718	3.79e-10	0.341383	33375	6.66e-05	6.26228	0.997047	16.6376	0.377115	0.343543	317387	0.000701197	0.883224	0.982772	-1.64729	14.9903	0
117	rs11076719	1.56e-11	0.294982	33375	7.2e-05	6.74255	0.996809	19.7848	0.985061	0.285685	317387	0.000774909	0.0187244	0.980995	-1.98137	17.8034	0
118	rs11076720	1.02e-17	0.239683	33375	8.22e-05	8.57204	0.99636	33.7983	0.609729	0.263034	317387	0.000815771	0.51046	0.980013	-1.82866	31.9697	0
119	rs11076721	3.13e-11	0.329452	33375	6.78e-05	6.64013	0.996995	19.0757	0.568099	0.313946	317387	0.0007342	0.570853	0.981976	-1.84802	17.2277	0
120	rs11076722	1.52e-16	0.24922	33375	8.01e-05	8.25485	0.996454	31.1295	0.427235	0.278149	317387	0.000787594	0.793932	0.98069	-1.6645	29.465	0
121	rs11076723	2.66e-16	0.249266	33375	8.01e-05	8.18762	0.996455	30.5787	0.42726	0.278149	317387	0.000787594	0.793889	0.98069	-1.66453	28.9142	0
122	rs11076727	4.26e-10	0.326324	33375	6.81e-05	6.24408	0.99698	16.5341	0.478204	0.336472	317387	0.000708304	0.709194	0.982601	-1.77855	14.7555	0
123	rs11076728	0.00682842	0.339299	33375	6.68e-05	2.7051	0.997039	0.73689	0.367991	0.315743	317387	0.000731939	0.900243	0.98203	-1.6116	-0.874709	0
124	rs11076730	0.0170118	0.197726	33375	9.44e-05	2.38645	0.99582	0.0969361	0.222182	0.216484	317387	0.000932296	1.22075	0.977223	-1.16287	-1.06594	0
125	rs11076733	0.000380627	0.161246	33375	0.000110771	3.55316	0.995101	3.6222	0.0283244	0.178825	317387	0.00107687	2.19276	0.973784	0.520388	4.14259	0
126	rs11076734	0.000430556	0.1612	33375	0.000110796	3.52061	0.9951	3.50773	0.028202	0.178824	317387	0.00107688	2.19446	0.973784	0.524024	4.03176	0
127	rs11076735	0.000417927	0.161256	33375	0.000110765	3.5285	0.995101	3.53527	0.0282066	0.178824	317387	0.00107688	2.1944	0.973784	0.523887	4.05915	0
128	rs11076736	0.0105422	0.00137127	33375	0.0109401	2.55752	0.672845	1.64185	0.335249	0.00241411	317387	0.0656629	0.963595	0.378562	-0.0621093	1.57974	0
129	rs11076737	0.000242952	0.156662	33375	0.000113392	3.66958	0.994986	4.05142	0.141151	0.1802	317387	0.00107045	1.47152	0.973936	-0.769142	3.28227	0
130	rs11076739	0.000124948	0.157242	33375	0.000113052	3.83621	0.995001	4.67224	0.14743	0.180299	317387	0.00106999	1.44867	0.973947	-0.801832	3.87041	0
131	rs11076740	1.83e-07	0.205942	33375	9.16e-05	5.21615	0.995945	10.7951	0.84472	0.119626	317387	0.00150153	0.19586	0.96382	-1.64114	9.15395	0
132	rs11076741	8.71e-28	0.294846	33375	7.21e-05	10.9254	0.996808	56.6186	0.00025717	0.40809	317387	0.00065466	3.65501	0.983897	4.50762	61.1262	3.03e-296
133	rs11076742	1.06e-05	0.0179854	33375	0.000848224	4.40373	0.963671	7.68658	0.689204	0.0138481	317387	0.0115796	0.399936	0.7755	-0.68492	7.00166	0
134	rs11076743	7.04e-22	0.361444	33375	6.49e-05	9.61307	0.997123	43.147	1.55e-06	0.334322	317387	0.000710556	4.80505	0.982546	9.31866	52.4657	5.26e-300
135	rs11076744	7.33e-36	0.262111	33375	7.75e-05	12.5015	0.996569	75.0378	1.35e-11	0.224398	317387	0.000908594	6.76289	0.97779	20.4568	95.4946	2.56e-281
136	rs11076745	1.58e-14	0.345425	33375	6.63e-05	7.68101	0.997064	26.497	3.3e-06	0.329901	317387	0.000715328	4.65101	0.982431	8.6051	35.1022	1.51e-307
137	rs11076746	1.58e-14	0.345382	33375	6.63e-05	7.68107	0.997064	26.4975	3.77e-06	0.330028	317387	0.000715188	4.62392	0.982434	8.48165	34.9792	1.34e-307
138	rs11076747	1.46e-36	0.26211	33375	7.75e-05	12.6293	0.996569	76.6389	2.82e-12	0.218444	317387	0.000926248	6.98637	0.977368	21.9581	98.597	5.69e-280
139	rs11076748	2.3e-12	0.087576	33375	0.000187485	7.01501	0.991736	22.0039	0.0116089	0.107651	317387	0.00164617	2.52382	0.960472	1.44355	23.4475	0
140	rs11076749	3.62e-20	0.342732	33375	6.65e-05	9.19877	0.997053	39.2705	5.47e-07	0.324671	317387	0.000721222	5.00897	0.982289	10.3059	49.5764	2.92e-301
141	rs11076750	7.65e-20	0.342443	33375	6.65e-05	9.11802	0.997052	38.5333	6.93e-07	0.324546	317387	0.000721366	4.96324	0.982285	10.082	48.6154	1.12e-301
142	rs11076751	1.74e-19	0.341633	33375	6.66e-05	9.02856	0.997048	37.7245	6.89e-07	0.324533	317387	0.000721381	4.96443	0.982285	10.0878	47.8123	5.01e-302
143	rs11076752	6.31e-20	0.342267	33375	6.65e-05	9.13884	0.997051	38.7229	6.05e-07	0.324851	317387	0.000721014	4.98973	0.982294	10.2114	48.9343	1.54e-301
144	rs11076753	1.08e-19	0.341708	33375	6.66e-05	9.08101	0.997049	38.1979	6.93e-07	0.325456	317387	0.000720319	4.96318	0.982311	10.0813	48.2792	7.99e-302
145	rs11076754	1.64e-07	0.157986	33375	0.000112619	5.23608	0.99502	10.9889	0.00331612	0.128766	317387	0.00140959	2.93681	0.96596	2.47551	13.4644	0
146	rs11076757	0.000563404	0.45629	33375	6.04e-05	3.44865	0.997323	2.96907	0.883639	0.363286	317387	0.000683651	0.146358	0.983196	-2.03254	0.936535	0
147	rs11076758	0.319828	0.443041	33375	6.07e-05	0.994811	0.997309	-2.46541	0.793255	0.360147	317387	0.000686227	0.262086	0.983134	-2.00745	-4.47286	0
148	rs11076759	0.336364	0.443049	33375	6.07e-05	0.961374	0.997309	-2.49803	0.919565	0.359972	317387	0.000686373	0.100982	0.98313	-2.0361	-4.53413	0
149	rs11076760	0.33408	0.44305	33375	6.07e-05	0.965928	0.997309	-2.49365	0.918503	0.359965	317387	0.000686379	0.10232	0.98313	-2.03596	-4.52962	0
150	rs11076761	1.74e-05	0.251802	33375	7.95e-05	4.2956	0.996478	6.3692	0.697118	0.327552	317387	0.000717941	0.389214	0.982368	-1.94461	4.42459	0
151	rs11076762	2.87e-05	0.251318	33375	7.96e-05	4.18359	0.996474	5.89658	0.745801	0.310315	317387	0.00073888	0.324181	0.981863	-1.95331	3.94327	0
152	rs11076763	1.49e-36	0.204093	33375	9.22e-05	12.6275	0.995918	76.6506	0.421679	0.23006	317387	0.00089275	0.803512	0.978169	-1.59643	75.0542	3.39e-290
153	rs11076764	8.92e-37	0.204001	33375	9.23e-05	12.6678	0.995916	77.1582	0.286762	0.231627	317387	0.000888518	1.06525	0.97827	-1.35947	75.7988	7.15e-290
154	rs11076765	9.14e-37	0.203995	33375	9.23e-05	12.6659	0.995916	77.1343	0.286762	0.231627	317387	0.000888518	1.06525	0.97827	-1.35947	75.7748	6.98e-290
155	rs11076766	3.57e-49	0.221849	33375	8.68e-05	14.74	0.996158	105.436	0.387136	0.227448	317387	0.000899949	0.864823	0.977996	-1.54254	103.893	1.14e-277
156	rs11076767	3.46e-08	0.253797	33375	7.91e-05	5.51618	0.996497	12.3338	0.546725	0.319532	317387	0.000727287	0.602675	0.982143	-1.8343	10.4995	0
157	rs11076768	1.29e-13	0.153916	33375	0.000115041	7.40762	0.994913	24.6563	0.473963	0.11525	317387	0.00155084	0.716046	0.962676	-1.39727	23.259	0
158	rs11076770	4e-15	0.148484	33375	0.000118489	7.85486	0.994761	28.0619	0.549271	0.109197	317387	0.00162568	0.598853	0.960945	-1.44909	26.6129	0
159	rs11076771	0.0812662	0.0313018	33375	0.000494073	1.74339	0.978513	-0.433111	0.695272	0.0208177	317387	0.00775767	0.391711	0.837562	-0.844472	-1.27758	0
160	rs11076775	0.4723	0.127739	33375	0.000134456	0.718742	0.99406	-2.30624	0.0142544	0.121361	317387	0.00148299	2.45079	0.964251	1.23021	-1.07603	0
161	rs11076776	1.95e-15	0.074549	33375	0.000217147	7.94455	0.990441	28.9311	0.0534048	0.097474	317387	0.00179754	1.93163	0.956994	0.212163	29.1433	0
162	rs11076780	6.85e-36	0.405543	33375	6.21e-05	12.5069	0.997246	75.0482	0.00886686	0.485921	317387	0.000633042	2.61715	0.984421	1.29047	76.3386	1.23e-289
163	rs1108063	1.49e-269	0.090623	33375	0.000181788	35.0774	0.991985	607.867	1.22e-07	0.0730934	317387	0.00233407	5.29026	0.944865	11.7729	619.64	1.1e-53
164	rs1108141	5.88e-25	0.246777	33375	8.06e-05	10.3174	0.996431	50.2165	0.249934	0.208841	317387	0.00095708	1.15051	0.976632	-1.23183	48.9847	1.62e-301
165	rs1109334	2.06e-208	0.459413	33375	6.03e-05	30.8079	0.997326	470.331	3.06e-10	0.367488	317387	0.000680324	6.2957	0.983276	17.441	487.772	5.92e-111
166	rs1109821	8e-23	0.111405	33375	0.000151335	9.83445	0.993319	45.5309	0.280448	0.249723	317387	0.00084401	1.07931	0.979336	-1.36925	44.1616	1.3e-303
167	rs1110400	3.23e-42	0.0127324	33375	0.0011918	13.6157	0.949696	86.5365	0.166037	0.00270781	317387	0.0585581	1.38505	0.405852	0.128973	86.6654	3.75e-285
168	rs1111433	0.0145051	0.357046	33375	6.53e-05	2.44451	0.997108	0.0562669	0.348679	0.418291	317387	0.000649895	0.937155	0.984012	-1.63586	-1.57959	0
169	rs1111434	0.0205565	0.35627	33375	6.53e-05	2.31603	0.997105	-0.248176	0.324421	0.402782	317387	0.000657393	0.985414	0.983831	-1.58466	-1.83283	0
170	rs111174301	9.45e-36	0.261988	33375	7.75e-05	12.4812	0.996568	74.7859	1.25e-11	0.224202	317387	0.000909158	6.77425	0.977776	20.532	95.3179	2.14e-281
171	rs111241898	0.00442201	0.0142809	33375	0.00106424	2.84637	0.954837	2.31924	0.489227	0.0105773	317387	0.0151102	0.691539	0.725818	-0.473429	1.84581	0
172	rs111243767	0.00382992	0.00941517	33375	0.00160631	2.89184	0.933366	2.54848	0.275879	0.0778933	317387	0.00220164	1.08962	0.94783	-0.913958	1.63452	0
173	rs1112462	5.3e-48	0.376641	33375	6.38e-05	14.5567	0.997172	102.715	0.333418	0.368956	317387	0.000679193	0.967252	0.983304	-1.5863	101.128	7.15e-279
174	rs1112463	3.98e-48	0.375809	33375	6.39e-05	14.5762	0.99717	102.999	0.238922	0.330997	317387	0.000714127	1.17769	0.98246	-1.34033	101.658	1.22e-278
175	rs111249930	6.44e-18	0.00658971	33375	0.00228852	8.62448	0.907678	32.566	0.442118	0.00102803	317387	0.153982	0.768622	0.206205	-0.0545543	32.5115	0
176	rs111258579	2.2e-05	0.0131064	33375	0.00115823	4.24356	0.951043	7.0547	0.0709578	0.00929088	317387	0.0171801	1.80575	0.699545	0.539283	7.59398	0
177	rs111269812	1.9e-24	0.0132509	33375	0.00114577	10.2043	0.951544	48.0274	0.117351	0.0213715	317387	0.00756092	1.56599	0.841027	0.111726	48.1391	6.95e-302
178	rs111320705	2.43e-64	0.0457179	33375	0.000343388	16.9362	0.984968	139.163	0.599866	0.00743958	317387	0.0214152	0.524593	0.651304	-0.437159	138.726	1.52e-262
179	rs111334787	1.24e-111	0.285199	33375	7.35e-05	22.4515	0.996745	248.352	0.479716	0.116439	317387	0.00153707	0.706759	0.962995	-1.40784	246.944	1.52e-215
180	rs111350029	7.24e-08	0.139145	33375	0.000125069	5.38501	0.994472	11.82	0.0401624	0.122964	317387	0.00146633	2.05207	0.964638	0.359992	12.18	0
181	rs111363325	0.363153	0.0173593	33375	0.000878257	0.909373	0.962433	-1.24286	0.408832	0.00797434	317387	0.0199899	0.825951	0.666779	-0.322038	-1.5649	0
182	rs111373667	1.06e-62	0.0460884	33375	0.00034076	16.7125	0.985081	135.468	0.0201707	0.125921	317387	0.00143674	2.32316	0.965327	0.924069	136.392	1.48e-263
183	rs111374425	9.95e-19	0.0107259	33375	0.00141188	8.83568	0.940955	35.3151	0.432418	0.00758229	317387	0.0210152	0.785061	0.655575	-0.330917	34.9841	1.34e-307
184	rs111390307	0.140624	0.0536443	33375	0.000295101	1.47347	0.987054	-1.10199	0.000221983	0.0696865	317387	0.00243921	3.69259	0.942525	4.99756	3.89557	0
185	rs111394363	0.702689	0.0127583	33375	0.00118941	0.381693	0.949791	-1.4266	0.485067	0.0327028	317387	0.004999	0.698176	0.888909	-0.882052	-2.30865	0
186	rs111407973	0.000150304	0.0016308	33375	0.00920146	3.79057	0.709746	4.48046	0.603583	0.000546021	317387	0.289771	0.519255	0.121296	-0.0483014	4.43216	0
187	rs111430511	3.76e-59	0.0444037	33375	0.000353065	16.2181	0.984551	127.396	2.28e-05	0.0441233	317387	0.00374937	4.23561	0.914299	6.97301	134.369	1.95e-264
188	rs111433410	0.386314	0.00975579	33375	0.00155076	0.86632	0.935521	-1.01965	0.594038	0.00213107	317387	0.0743629	0.532994	0.349764	-0.165529	-1.18518	0
189	rs111445102	0.225492	0.0196663	33375	0.000777056	1.21205	0.966617	-0.98984	0.475773	0.010803	317387	0.0147979	0.713118	0.729955	-0.468979	-1.45882	0
190	rs111459991	7.53e-63	0.0461065	33375	0.000340633	16.733	0.985087	135.806	0.0206054	0.125964	317387	0.00143632	2.31514	0.965337	0.906	136.712	2.04e-263
191	rs111460975	0.0268862	0.149948	33375	0.000117534	2.21317	0.994803	-0.193553	4.8e-14	0.0840386	317387	0.00205434	7.53723	0.95115	25.5078	25.3143	0
192	rs111461657	0.397043	0.0210464	33375	0.000727125	0.846913	0.968695	-1.38458	0.593715	0.0202446	317387	0.00797262	0.53346	0.833809	-0.778666	-2.16325	0
193	rs111472909	0.485484	0.0252702	33375	0.000608213	0.697509	0.97368	-1.58185	0.0826209	0.0393385	317387	0.00418446	1.73568	0.905296	0.185138	-1.39671	0
194	rs111475461	4.64e-28	0.00884594	33375	0.00170869	10.9826	0.929418	54.7262	0.241023	0.00137092	317387	0.115508	1.17243	0.257222	0.0281097	54.7544	5.18e-299
195	rs111483815	0.00894911	0.173718	33375	0.00010437	2.61399	0.995383	0.711724	0.10851	0.16968	317387	0.00112241	1.60493	0.972706	-0.547795	0.163929	0
196	rs111495915	0.0554472	0.0518039	33375	0.000304992	1.91535	0.986626	-0.347464	0.191664	0.0217376	317387	0.00743637	1.30567	0.843235	-0.207738	-0.555203	0
197	rs111499484	5.07e-31	0.0131673	33375	0.00115295	11.5823	0.951256	62.2946	0.287996	0.00285192	317387	0.0556072	1.06253	0.418379	-0.0348002	62.2598	9.42e-296
198	rs111504162	9.89e-68	0.137263	33375	0.000126508	17.3896	0.994409	147.76	2.13e-06	0.140222	317387	0.00131167	4.74022	0.968249	9.15321	156.913	1.21e-254
199	rs111504770	0.275633	0.00948052	33375	0.00159534	1.09018	0.93379	-0.802562	0.571971	0.00214697	317387	0.0738134	0.565151	0.351452	-0.160384	-0.962946	0
200	rs111508161	2.99e-25	0.00676904	33375	0.00222829	10.3821	0.909889	47.8343	0.583442	0.000891396	317387	0.17756	0.548364	0.183858	-0.0739399	47.7604	4.76e-302
201	rs111515051	1.15e-30	0.0123525	33375	0.00122798	11.5121	0.948248	61.3546	0.269224	0.00288093	317387	0.0550488	1.10485	0.420836	-0.0162284	61.3384	3.75e-296
202	rs111520037	7.21e-27	0.0128261	33375	0.00118321	10.7319	0.95004	53.2114	0.802006	0.00289886	317387	0.0547093	0.250752	0.422345	-0.261111	52.9503	8.53e-300
203	rs111523200	0.0717332	0.0153625	33375	0.0009904	1.80081	0.957838	-0.0300284	0.355436	0.0110142	317387	0.0145173	0.924097	0.733713	-0.348311	-0.378339	0
204	rs111532330	0.293244	0.00973144	33375	0.0015546	1.05103	0.935372	-0.852916	0.628692	0.0240824	317387	0.00672845	0.483569	0.85601	-0.86892	-1.72184	0
205	rs111548255	6.59e-42	0.0176238	33375	0.000865309	13.5635	0.962966	86.9293	0.0240902	0.013172	317387	0.0121656	2.25569	0.766788	1.22285	88.1521	1.66e-284
206	rs111559865	4.68e-27	0.0126776	33375	0.00119689	10.7718	0.949492	53.5928	0.794114	0.00292098	317387	0.0542962	0.260972	0.424195	-0.261548	53.3313	1.25e-299
207	rs111573431	0.97196	0.00175462	33375	0.00855319	0.0351496	0.724563	-0.644251	0.137457	0.00034679	317387	0.456154	1.48533	0.0806201	0.046904	-0.597347	0
208	rs111575892	0.000482636	0.0566414	33375	0.000280374	3.49021	0.987692	3.81706	0.752912	0.0724089	317387	0.00235439	0.314802	0.944412	-1.3981	2.41897	0
209	rs111587659	0.00253636	0.065643	33375	0.000244257	3.01897	0.989261	2.24123	1.68e-06	0.0768165	317387	0.0022299	4.78836	0.947196	9.38827	11.6295	0
210	rs111590774	0.347028	0.00827661	33375	0.00182518	0.940369	0.924967	-0.885945	0.676111	0.00742032	317387	0.0214704	0.417776	0.65072	-0.469153	-1.3551	0
211	rs111595270	2.2e-14	0.00393736	33375	0.00381994	7.63849	0.854865	23.9742	0.865854	0.000804702	317387	0.196672	0.168927	0.16901	-0.0901575	23.884	0
212	rs111601556	0.711795	0.00175744	33375	0.00853949	0.369446	0.724883	-0.595809	0.815414	0.00150296	317387	0.105374	0.233447	0.275152	-0.153399	-0.749209	0
213	rs111605729	5.53e-31	0.0174882	33375	0.000871898	11.5749	0.962695	62.8454	0.425919	0.00424327	317387	0.037426	0.796194	0.516622	-0.199728	62.6457	1.39e-295
214	rs111609108	4.74e-27	0.01285	33375	0.00118103	10.7705	0.950127	53.6101	0.801777	0.00289776	317387	0.05473	0.251048	0.422253	-0.261003	53.3491	1.27e-299
215	rs111609595	0.0594278	0.0525554	33375	0.000300869	1.88501	0.986804	-0.410743	0.000194881	0.0695458	317387	0.00244378	3.72556	0.942423	5.11301	4.70227	0
216	rs111615236	4.14e-32	0.00680474	33375	0.00221668	11.795	0.910317	62.1164	0.876685	0.000879152	317387	0.18003	0.155173	0.181793	-0.0981314	62.0183	7.4e-296
217	rs111616786	1.65e-58	0.0751175	33375	0.000215636	16.1268	0.990507	126.474	0.728583	0.040751	317387	0.00404537	0.347011	0.908155	-1.13915	125.335	2.33e-268
218	rs111643273	3.7e-13	0.00388383	33375	0.00387238	7.26611	0.853165	21.5628	0.833163	0.00838487	317387	0.019019	0.210647	0.677748	-0.551174	21.0116	0
219	rs111644287	0.0169512	0.0111908	33375	0.00135386	2.38776	0.943243	1.25442	0.350072	0.0774149	317387	0.0022141	0.93445	0.947551	-1.06026	0.194166	0
220	rs111644457	0.00210999	0.00662911	33375	0.002275	3.0743	0.908173	3.09779	0.429394	0.00862679	317387	0.0184902	0.790229	0.683875	-0.362282	2.7355	0
221	rs111645310	8.87e-31	0.0131444	33375	0.00115493	11.5342	0.951176	61.7615	0.279496	0.00285441	317387	0.0555588	1.08145	0.41859	-0.026371	61.7352	5.58e-296
222	rs111656189	4.27e-19	0.023136	33375	0.000662867	8.9298	0.971382	36.9528	3.38e-05	0.0745585	317387	0.00229183	4.14621	0.945809	6.6721	43.6249	7.61e-304
223	rs111663706	5.8e-14	0.1056	33375	0.000158618	7.51241	0.993	25.5397	0.826739	0.174302	317387	0.00109876	0.218886	0.973265	-1.78758	23.7521	0
224	rs111671315	1.91e-22	0.0129288	33375	0.00117393	9.74647	0.950413	43.6396	0.836598	0.0076929	317387	0.0207153	0.206247	0.658812	-0.523649	43.116	4.57e-304
225	rs111693821	1.59e-22	0.0684781	33375	0.000234857	9.76488	0.98967	44.8976	0.00763625	0.0352918	317387	0.0046447	2.66774	0.895963	2.05672	46.9543	2.12e-302
226	rs111711697	2.78e-10	0.00634881	33375	0.00237477	6.31062	0.904531	16.8365	0.141444	0.0123133	317387	0.0130027	1.47043	0.754678	0.113282	16.9498	0
227	rs111728937	3.02e-12	0.0159305	33375	0.000955638	6.9766	0.959258	21.7447	0.0440261	0.0498008	317387	0.00334177	2.01384	0.922897	0.590125	22.3348	0
228	rs111731198	1.19e-10	0.095234	33375	0.000173868	6.44097	0.992332	18.1486	0.0004532	0.0589779	317387	0.0028493	3.50699	0.933504	4.38528	22.5339	0
229	rs111737581	0.901022	0.00430405	33375	0.00349578	0.124371	0.865525	-0.996494	0.955095	0.0105553	317387	0.0151414	0.0563098	0.725408	-0.645084	-1.64158	0
230	rs111746983	2.22e-09	0.00657804	33375	0.00229255	5.98118	0.907531	15.0428	0.214631	0.0122949	317387	0.0130219	1.24093	0.754405	-0.121177	14.9216	0
231	rs111748789	0.150713	0.0236747	33375	0.000648141	1.43702	0.972	-0.78418	0.711941	0.0188356	317387	0.0085567	0.369251	0.823779	-0.811849	-1.59603	0
232	rs111766532	9.39e-05	0.00564781	33375	0.00266765	3.90582	0.894005	5.69704	0.010758	0.0160991	317387	0.00998331	2.55046	0.800267	1.79743	7.49447	0
233	rs111774585	1.38e-44	0.0396854	33375	0.000393101	14.0084	0.982829	94.4008	0.000227903	0.0363485	317387	0.00451462	3.68589	0.898581	4.95972	99.3606	1.22e-279
234	rs111786414	0.787048	0.0235805	33375	0.000650668	0.270146	0.971894	-1.75043	0.356807	0.00946004	317387	0.0168757	0.921466	0.703288	-0.308915	-2.05934	0
235	rs111789256	0.397455	0.0616392	33375	0.000259013	0.846175	0.988619	-1.88399	0.777501	0.0427928	317387	0.00386057	0.282577	0.911981	-1.17869	-3.06268	0
236	rs111797990	9.72e-05	0.00541192	33375	0.00278326	3.89757	0.889917	5.65613	0.0543125	0.0161434	317387	0.00995637	1.92434	0.800699	0.676052	6.33218	0
237	rs111804253	9.28e-46	0.0691883	33375	0.000232624	14.1991	0.989767	97.4844	0.0178332	0.0743267	317387	0.0022984	2.36906	0.945662	1.19748	98.6819	6.2e-280
238	rs111818003	0.262514	0.0175211	33375	0.00087029	1.12047	0.962761	-1.04085	0.425366	0.00799874	317387	0.0199294	0.797146	0.667452	-0.338422	-1.37927	0
239	rs111821724	8.3e-31	0.0131333	33375	0.00115589	11.54	0.951137	61.8224	0.279995	0.00285537	317387	0.0555402	1.08033	0.418672	-0.0269011	61.7955	5.92e-296
240	rs111822773	9.87e-93	0.107972	33375	0.000155546	20.4258	0.993134	204.683	2.33e-17	0.0600492	317387	0.00280166	8.47618	0.934543	32.2083	236.891	6.54e-220
241	rs111829448	8.71e-32	0.012488	33375	0.00121482	11.7323	0.948774	63.8119	0.285867	0.00317672	317387	0.0499379	1.06723	0.444751	-0.0408871	63.771	4.27e-295
242	rs111831652	0.048845	0.0518842	33375	0.000304546	1.96994	0.986645	-0.243523	0.193172	0.021746	317387	0.00743356	1.30125	0.843285	-0.212713	-0.456237	0
243	rs111837616	0.333834	0.0389546	33375	0.000400171	0.966421	0.982525	-1.56468	0.370781	0.0330937	317387	0.00494195	0.895011	0.890037	-0.747326	-2.31201	0
244	rs111845558	4.63e-05	0.0205683	33375	0.000743663	4.07345	0.968006	6.30995	0.104989	0.0238821	317387	0.00678349	1.62113	0.855003	0.157985	6.46793	0
245	rs111873013	1.2e-30	0.0123489	33375	0.00122834	11.5082	0.948233	61.3107	0.269212	0.00288091	317387	0.0550492	1.10488	0.420835	-0.0162151	61.2945	3.59e-296
246	rs111882797	3.91e-14	0.0565871	33375	0.000280627	7.56401	0.987681	26.0564	0.000865964	0.059438	317387	0.00282863	3.3308	0.933955	3.82205	29.8784	0
247	rs111922746	2.38e-07	0.00220034	33375	0.00682363	5.16713	0.767299	9.51416	0.275444	0.00113104	317387	0.139972	1.09061	0.222257	0.00650032	9.52066	0
248	rs111927730	9.06e-200	0.0527285	33375	0.000299936	30.1556	0.986845	446.533	4.93e-10	0.0557978	317387	0.00300155	6.22142	0.930199	16.6711	463.204	1.27e-121
249	rs111931109	0.00703024	0.0218876	33375	0.00069978	2.69541	0.969837	1.77248	0.870471	0.0145001	317387	0.0110662	0.16306	0.783296	-0.754199	1.01828	0
250	rs111947691	0.264291	0.0217904	33375	0.000702832	1.11631	0.969709	-1.14426	0.781041	0.0187348	317387	0.00860186	0.277963	0.823014	-0.834047	-1.97831	0
251	rs111968676	2.39e-05	0.0019804	33375	0.00757978	4.2252	0.748011	5.98767	0.955772	0.00039124	317387	0.404347	0.05546	0.0900197	-0.0470277	5.94064	0
252	rs111982068	2.76e-05	0.00839496	33375	0.00179966	4.19259	0.925939	6.83655	0.0236565	0.00953445	317387	0.0167453	2.26266	0.704904	1.1942	8.03075	0
253	rs112001009	9e-93	0.105818	33375	0.00015833	20.4303	0.993012	204.758	3.55e-18	0.0602361	317387	0.00279352	8.69242	0.934721	33.9483	238.707	4.02e-219
254	rs112002606	0.349896	0.036659	33375	0.000424217	0.934791	0.981495	-1.56602	0.366949	0.0311384	317387	0.00524167	0.902203	0.884141	-0.717857	-2.28388	0
255	rs112005261	9.65e-05	0.0447765	33375	0.000350262	3.89926	0.984671	5.39657	0.210864	0.0661745	317387	0.00255901	1.25119	0.939872	-0.669959	4.72661	0
256	rs112011852	0.512484	0.0464462	33375	0.000338262	0.654975	0.985189	-1.89487	0.0669252	0.0578204	317387	0.00290277	1.83218	0.932341	0.218238	-1.67663	0
257	rs112027661	2.27e-46	0.0351471	33375	0.000441772	14.2974	0.980744	98.2652	0.336001	0.0250002	317387	0.00648754	0.962097	0.860446	-0.586424	97.6787	2.27e-280
258	rs112028717	4.14e-45	0.147353	33375	0.00011924	14.0939	0.994728	96.1731	0.00196228	0.120713	317387	0.00148985	3.09588	0.964091	2.95677	99.1298	9.7e-280
259	rs112043543	0.275392	0.0220974	33375	0.000693285	1.09073	0.970108	-1.17802	0.784556	0.0187331	317387	0.00860262	0.273387	0.823001	-0.835049	-2.01307	0
260	rs112044354	0.010779	0.0720612	33375	0.000224041	2.54978	0.990141	0.90897	0.367435	0.0621847	317387	0.00271161	0.901288	0.936514	-0.99809	-0.08912	0
261	rs112059663	0.529496	0.00146016	33375	0.010275	0.628775	0.686498	-0.444269	0.605639	0.00023455	317387	0.674364	0.516308	0.0559939	-0.0213481	-0.465617	0
262	rs112062465	0.00289055	0.0076779	33375	0.00196632	2.97914	0.919632	2.82044	0.220097	0.0137669	317387	0.0116469	1.22627	0.774489	-0.162379	2.65806	0
263	rs112070238	7.62e-12	0.440541	33375	6.08e-05	6.8456	0.997306	20.4097	0.727612	0.391217	317387	0.000663969	0.348304	0.983672	-1.99776	18.4119	0
264	rs112071725	7.9e-31	0.0131307	33375	0.00115612	11.5442	0.951128	61.868	0.279954	0.00285531	317387	0.0555413	1.08042	0.418667	-0.026858	61.8411	6.2e-296
265	rs112081600	0.0872891	0.0246908	33375	0.000622116	1.70987	0.973094	-0.385206	0.0909201	0.0117891	317387	0.0135737	1.69056	0.746635	0.380482	-0.00472399	0
266	rs112083449	5.87e-88	0.0709564	33375	0.000227259	19.8817	0.990001	193.361	0.877056	0.0307984	317387	0.00529768	0.154702	0.883047	-1.06243	192.299	2.81e-239
267	rs112089506	2.08e-55	0.0820795	33375	0.000198842	15.6798	0.99124	119.482	9.06e-08	0.0942734	317387	0.001852	5.34469	0.955749	12.0919	131.574	1.19e-265
268	rs112092644	0.00735208	0.0524481	33375	0.00030145	2.68046	0.986779	1.38196	0.297334	0.0255083	317387	0.00636163	1.04217	0.862783	-0.524554	0.857401	0
269	rs112094183	1.08e-32	0.0125493	33375	0.00120896	11.9078	0.949008	65.7941	0.284496	0.00285472	317387	0.0555528	1.07027	0.418617	-0.0314127	65.7626	3.13e-294
270	rs112107386	0.0120692	0.00653921	33375	0.00230607	2.51011	0.907036	1.6697	0.0327771	0.0194383	317387	0.00829649	2.1348	0.828217	1.00649	2.67618	0
271	rs112119225	2.58e-87	0.097488	33375	0.000170273	19.8073	0.992489	192.245	4.46e-22	0.0533364	317387	0.0031319	9.65986	0.927388	41.9573	234.203	4.45e-221
272	rs112121852	2.33e-16	0.0136629	33375	0.00111168	8.20357	0.952918	30.5371	0.513581	0.0158148	317387	0.0101598	0.653272	0.797451	-0.628224	29.9089	0
273	rs112125306	0.178397	0.0630693	33375	0.000253526	1.34571	0.988858	-1.35313	0.278671	0.0380161	317387	0.00432407	1.08331	0.902444	-0.63413	-1.98726	0
274	rs112125845	4.4e-09	0.226742	33375	8.54e-05	5.86823	0.996217	14.3644	0.0105305	0.191221	317387	0.0010225	2.5579	0.975075	1.34396	15.7083	0
275	rs112126489	1.85e-50	0.0177185	33375	0.000860767	14.9386	0.963153	105.819	0.0160568	0.0131432	317387	0.0121919	2.40762	0.766402	1.4942	107.313	3.47e-276
276	rs112144981	0.00835507	0.156455	33375	0.000113514	2.63737	0.99498	0.813226	1.7e-07	0.12709	317387	0.00142543	5.22953	0.96559	11.5188	12.332	0
277	rs112153252	1.24e-91	0.10566	33375	0.000158539	20.3016	0.993003	202.155	2.72e-17	0.059782	317387	0.00281338	8.45789	0.934287	32.0563	234.211	4.48e-221
278	rs112161276	6.9e-36	0.0724645	33375	0.000222891	12.5063	0.990191	75.124	0.42545	0.0538664	317387	0.00310283	0.797002	0.928013	-1.0209	74.1031	1.31e-290
279	rs112167500	0.0079561	0.0546038	33375	0.00029021	2.65393	0.987266	1.29508	0.000166502	0.0715756	317387	0.00237967	3.76507	0.943849	5.25003	6.54511	0
280	rs112171216	0.239621	0.00764608	33375	0.00197444	1.17594	0.919327	-0.623039	0.801955	0.00552739	317387	0.0287683	0.250818	0.581663	-0.417438	-1.04048	0
281	rs112176277	6.56e-27	0.0128291	33375	0.00118293	10.7407	0.950051	53.3015	0.801802	0.00289767	317387	0.0547317	0.251016	0.422245	-0.261	53.0405	9.34e-300
282	rs112181356	0.0719814	0.00242797	33375	0.00618531	1.79924	0.784374	0.502503	0.59276	0.000736652	317387	0.214825	0.534841	0.15697	-0.0629255	0.439577	0
283	rs112195168	0.0092604	0.0537663	33375	0.000294469	2.60229	0.987082	1.16766	0.323779	0.0256761	317387	0.00632114	0.986722	0.863537	-0.575471	0.59219	0
284	rs112196155	4.87e-54	0.0481808	33375	0.000326678	15.4781	0.985689	115.949	0.0695697	0.0975902	317387	0.00179563	1.8147	0.957038	0.0021145	115.951	1.96e-272
285	rs112201412	1.87e-62	0.0459011	33375	0.000342084	16.6787	0.985024	134.907	0.566561	0.00733085	317387	0.0217305	0.573124	0.647978	-0.41561	134.491	2.21e-264
286	rs112208630	0.00917931	0.0146397	33375	0.00103854	2.6053	0.955879	1.68365	0.740544	0.00904887	317387	0.0176352	0.331133	0.69402	-0.554068	1.12958	0
287	rs112211377	6.1e-27	0.0126641	33375	0.00119815	10.7474	0.949441	53.3409	0.803952	0.00289368	317387	0.054807	0.248236	0.42191	-0.261014	53.0799	9.72e-300
288	rs112216310	5.21e-21	0.00625809	33375	0.00240898	9.40489	0.903289	38.7808	0.809563	0.000845297	317387	0.187234	0.24099	0.17603	-0.0916988	38.6891	5.47e-306
289	rs1122202	6.09e-14	0.334847	33375	6.73e-05	7.50605	0.997019	25.1786	0.000972882	0.240765	317387	0.000865084	3.29825	0.978831	3.39649	28.5751	0
290	rs112221236	0.00223563	0.00224056	33375	0.00670141	3.057	0.770511	2.86436	0.970486	0.00493987	317387	0.0321709	0.0369988	0.55424	-0.403608	2.46075	0
291	rs112222962	0.00211875	0.013114	33375	0.00115757	3.07306	0.95107	2.98213	0.227814	0.00754506	317387	0.0211181	1.20601	0.654471	-0.0553891	2.92674	0
292	rs112225320	1.02e-23	0.0127425	33375	0.00119087	10.0399	0.949733	46.3713	0.654247	0.0077115	317387	0.0206657	0.44787	0.659351	-0.472322	45.8989	7.39e-303
293	rs112233725	9.12e-145	0.0921091	33375	0.000179148	25.6201	0.992101	323.181	1.03e-16	0.110423	317387	0.00160985	8.30104	0.961311	31.4945	354.675	9.3e-169
294	rs112236408	3.9e-08	0.00729588	33375	0.00206848	5.49529	0.915808	12.5906	0.582401	0.00524197	317387	0.030326	0.549881	0.568779	-0.334577	12.256	0
295	rs112250442	2.3e-05	0.00716635	33375	0.00210559	4.23386	0.914426	6.96661	0.024331	0.011241	317387	0.0142276	2.25186	0.737631	1.20122	8.16783	0
296	rs112256026	0.00505906	0.0623072	33375	0.000256419	2.80325	0.988732	1.64193	7.93e-11	0.0493424	317387	0.00337119	6.50195	0.922271	18.2174	19.8593	0
297	rs112259025	0.0453451	0.0297018	33375	0.000519829	2.00144	0.977418	0.0623457	0.80975	0.0325213	317387	0.00502595	0.240749	0.888377	-1.07057	-1.00822	0
298	rs112273117	1.45e-09	0.0103047	33375	0.00146897	6.04956	0.938714	15.781	0.327555	0.00621223	317387	0.0256145	0.979051	0.609621	-0.178146	15.6029	0
299	rs112273493	0.0617903	0.0532861	33375	0.000296972	1.8678	0.986973	-0.448761	0.000247338	0.0694327	317387	0.00244746	3.665	0.942341	4.90227	4.4535	0
300	rs112274440	7.05e-28	0.0870635	33375	0.000188483	10.9447	0.991693	57.0001	0.0545909	0.118428	317387	0.00151466	1.92212	0.963515	0.124444	57.1246	5.55e-298
301	rs112282484	2.48e-24	0.178599	33375	0.000102121	10.1783	0.995482	48.8646	0.29107	0.150773	317387	0.00123504	1.05578	0.970049	-1.21345	47.6511	4.26e-302
302	rs112296254	1.24e-30	0.0123467	33375	0.00122855	11.5054	0.948225	61.2803	0.269353	0.00288101	317387	0.0550473	1.10455	0.420843	-0.0163684	61.2639	3.48e-296
303	rs112299916	3.14e-21	0.00497121	33375	0.00302866	9.45792	0.881362	38.3541	0.776031	0.000713627	317387	0.221751	0.284495	0.152817	-0.0767348	38.2774	3.62e-306
304	rs112323037	0.918472	0.00649655	33375	0.00232111	0.102358	0.906486	-1.18007	0.503409	0.0020954	317387	0.0756261	0.669136	0.345943	-0.134834	-1.31491	0
305	rs112344905	0.0504081	0.0297122	33375	0.000519653	1.95648	0.977426	-0.0247601	0.804598	0.0324777	317387	0.00503247	0.247401	0.888248	-1.06855	-1.09331	0
306	rs112359874	6.46e-11	0.00640261	33375	0.00235495	6.53266	0.905252	18.1379	0.224168	0.0124464	317387	0.0128654	1.21552	0.756639	-0.147642	17.9902	0
307	rs112370595	0.0357791	0.00111357	33375	0.0134684	2.09943	0.62555	0.887438	0.703498	0.000507273	317387	0.311894	0.380603	0.113671	-0.0521003	0.835338	0
308	rs112388869	3.06e-52	0.0193032	33375	0.000791379	15.2094	0.966023	110.043	0.331923	0.00994292	317387	0.016064	0.970248	0.71347	-0.289133	109.754	3.99e-275
309	rs112440589	6.12e-06	0.00842436	33375	0.00179344	4.52209	0.926176	8.16679	0.0210538	0.00715204	317387	0.0222697	2.30702	0.642367	1.19532	9.36211	0
310	rs112442361	5.42e-21	0.00459287	33375	0.00327691	9.40077	0.872874	37.5387	0.728937	0.000729653	317387	0.216884	0.34654	0.155712	-0.0752811	37.4634	1.6e-306
311	rs112443034	1.73e-244	0.102956	33375	0.000162212	33.393	0.992842	551.087	0.172164	0.0276531	317387	0.00588116	1.36528	0.871818	-0.214617	550.872	1.5e-83
312	rs112448350	0.00930465	0.0524966	33375	0.000301187	2.60065	0.986791	1.17361	0.27476	0.0260405	317387	0.00623502	1.09217	0.865145	-0.485794	0.687817	0
313	rs112451628	1.84e-88	0.057067	33375	0.000278409	19.9397	0.987778	194.163	0.690625	0.0106605	317387	0.0149936	0.398007	0.727358	-0.592187	193.571	1e-238
314	rs112460025	1.44e-87	0.0973348	33375	0.000170512	19.8365	0.992479	192.818	1.99e-22	0.0525853	317387	0.00317412	9.74205	0.926481	42.6599	235.478	1.59e-220
315	rs112472919	1.86e-05	0.00210147	33375	0.00714396	4.28078	0.759008	6.24293	0.682615	0.00272834	317387	0.0581187	0.408897	0.40767	-0.227765	6.01516	0
316	rs112485726	7.84e-05	0.00816657	33375	0.00184957	3.94924	0.924041	5.91713	0.0224016	0.00708427	317387	0.0224812	2.28349	0.640192	1.15799	7.07512	0
317	rs112512306	6.57e-27	0.0128294	33375	0.00118291	10.7405	0.950052	53.2996	0.802001	0.00289759	317387	0.0547332	0.250758	0.422238	-0.261022	53.0386	9.32e-300
318	rs112522391	0.00128472	0.0594069	33375	0.000268108	3.21937	0.988224	2.90029	0.469259	0.0334862	317387	0.004886	0.723685	0.891146	-0.87552	2.02477	0
319	rs112523142	1.55e-10	0.0466488	33375	0.000336865	6.40026	0.985249	18.0713	0.0913587	0.0300001	317387	0.00543417	1.68827	0.880395	0.192902	18.2642	0
320	rs112525473	1.39e-58	0.117846	33375	0.000144108	16.1374	0.993636	126.851	0.0570401	0.0554243	317387	0.00302058	1.903	0.929787	0.355462	127.206	1.51e-267
321	rs112544010	5.36e-05	0.00232759	33375	0.00645141	4.03942	0.777164	5.58979	0.668572	0.00279389	317387	0.0567588	0.428109	0.413399	-0.228822	5.36097	0
322	rs112556696	5.71e-105	0.111314	33375	0.000151443	21.7587	0.993314	232.634	0.000200586	0.101322	317387	0.00173668	3.71828	0.95839	5.03545	237.669	1.42e-219
323	rs112557149	5.85e-31	0.166982	33375	0.000107702	11.57	0.995236	63.9405	0.00303347	0.0858911	317387	0.0020141	2.96433	0.952061	2.66407	66.6046	7.26e-294
324	rs112569214	5.1e-27	0.0126739	33375	0.00119723	10.7639	0.949478	53.5115	0.803154	0.0028978	317387	0.0547293	0.249267	0.422256	-0.261194	53.2503	1.15e-299
325	rs112571730	0.523412	0.0169014	33375	0.000901631	0.638094	0.961471	-1.43244	0.342641	0.012302	317387	0.0130145	0.94896	0.75451	-0.362523	-1.79496	0
326	rs112572691	5.32e-21	0.00930968	33375	0.00162434	9.40257	0.932668	39.8787	0.0399972	0.00137526	317387	0.115144	2.05378	0.257825	0.394669	40.2734	2.66e-305
327	rs112578275	0.00615942	0.0148269	33375	0.00102562	2.73917	0.956404	2.02158	0.738938	0.0090503	317387	0.0176325	0.33326	0.694053	-0.55363	1.46795	0
328	rs112579477	0	0.0699612	33375	0.000230245	37.5394	0.989871	695.169	8.73e-17	0.0694572	317387	0.00244666	8.32093	0.942359	31.1967	726.366	2.47e-07
329	rs112584165	2.96e-10	0.0198366	33375	0.000770518	6.30093	0.966889	17.4897	2.11e-10	0.0337831	317387	0.00484455	6.3529	0.89197	16.887	34.3766	7.32e-308
330	rs112597872	7.82e-17	0.0107566	33375	0.0014079	8.33399	0.941112	31.2666	0.399534	0.00704202	317387	0.0226152	0.842454	0.638823	-0.282498	30.9841	0
331	rs112601651	4.79e-138	0.421006	33375	6.15e-05	25.0098	0.997276	308.94	0.218235	0.286259	317387	0.000773977	1.23123	0.981018	-1.23855	307.701	3.7e-189
332	rs112609821	0.922836	0.0125509	33375	0.00120881	0.0968626	0.949014	-1.48365	0.476616	0.0327286	317387	0.00499519	0.711756	0.888984	-0.873862	-2.35751	0
333	rs112626584	1.85e-296	0.124375	33375	0.000137562	36.8	0.993923	670.454	0.0160613	0.0640846	317387	0.00263656	2.40752	0.938162	1.32725	671.782	4.86e-31
334	rs112666517	0.00863754	0.0523729	33375	0.000301859	2.62608	0.986762	1.24017	0.274881	0.0260408	317387	0.00623495	1.09189	0.865146	-0.486058	0.754115	0
335	rs112671582	6.99e-27	0.0128228	33375	0.00118351	10.7347	0.950028	53.2399	0.802553	0.00289827	317387	0.0547204	0.250044	0.422295	-0.261145	52.9787	8.78e-300
336	rs112688065	0.0511882	0.0293907	33375	0.000525163	1.9499	0.977192	-0.0326244	0.803378	0.0324742	317387	0.005033	0.248978	0.888238	-1.06816	-1.10078	0
337	rs112693041	0.0968545	0.0529381	33375	0.000298815	1.6603	0.986893	-0.80709	0.000160579	0.0698918	317387	0.00243259	3.77411	0.942672	5.28419	4.4771	0
338	rs112697432	0.220744	0.015162	33375	0.00100329	1.22455	0.957313	-0.859168	0.804408	0.00835711	317387	0.0190817	0.247646	0.677029	-0.544336	-1.4035	0
339	rs112707121	0.924808	0.00575427	33375	0.00261857	0.0943796	0.895752	-1.1265	0.945117	0.00139192	317387	0.113768	0.06884	0.260133	-0.150026	-1.27653	0
340	rs11273288	1.29e-24	0.267597	33375	7.64e-05	10.2414	0.996614	49.4212	0.423363	0.231179	317387	0.000889722	0.8006	0.978241	-1.60036	47.8208	5.05e-302
341	rs112759862	1.94e-36	0.17595	33375	0.000103325	12.6067	0.995429	76.4074	0.000361277	0.151247	317387	0.00123186	3.56687	0.970124	4.41587	80.8233	1.09e-287
342	rs112761277	1.14e-30	0.0123498	33375	0.00122825	11.5124	0.948237	61.3571	0.269277	0.00288095	317387	0.0550484	1.10473	0.420838	-0.0162857	61.3408	3.76e-296
343	rs112783573	0.040847	0.0172872	33375	0.000881856	2.04508	0.962285	0.373463	0.000530261	0.03013	317387	0.00541147	3.46499	0.880835	4.22408	4.59755	0
344	rs112787727	9e-90	0.0509928	33375	0.000309578	20.0901	0.986428	196.918	0.157524	0.0737088	317387	0.00231612	1.41345	0.945266	-0.508394	196.41	1.72e-237
345	rs112789181	0.746781	0.00083583	33375	0.0179388	0.322887	0.556396	-0.377408	0.445329	0.0109934	317387	0.0145444	0.763225	0.733347	-0.447312	-0.824719	0
346	rs11281795	3.04e-12	0.0983701	33375	0.000168911	6.97608	0.992549	21.7019	0.0290938	0.0371443	317387	0.00442155	2.18221	0.900464	0.990412	22.6923	0
347	rs112821770	6.21e-27	0.0126796	33375	0.0011967	10.7457	0.949499	53.3267	0.803874	0.00289371	317387	0.0548064	0.248337	0.421912	-0.261005	53.0657	9.58e-300
348	rs112837743	0.0111063	0.0540198	33375	0.000293166	2.53934	0.987138	1.00591	0.29899	0.0254606	317387	0.00637323	1.0386	0.862567	-0.527085	0.478821	0
349	rs112848916	0.911435	0.00855192	33375	0.00176691	0.111228	0.927188	-1.3042	0.671579	0.00767033	317387	0.0207758	0.423982	0.658157	-0.477546	-1.78175	0
350	rs112850498	0.0501799	0.00150815	33375	0.00994855	1.95843	0.693405	0.738642	0.723061	0.0013958	317387	0.113452	0.354371	0.260668	-0.134637	0.604005	0
351	rs112854838	5.26e-24	0.0126493	33375	0.00119953	10.1047	0.949386	46.9771	0.9674	0.00956995	317387	0.0166838	0.0408694	0.705669	-0.610936	46.3661	1.18e-302
352	rs112893405	0.0584104	0.00109811	33375	0.0136578	1.89261	0.622273	0.627685	0.703616	0.000507174	317387	0.311954	0.380444	0.113651	-0.0520975	0.575587	0
353	rs112896875	2.14e-12	0.0160344	33375	0.000949546	7.02476	0.959507	22.0712	0.0363555	0.0498623	317387	0.00333787	2.09293	0.92298	0.739642	22.8108	0
354	rs112917137	0.865954	0.00791956	33375	0.00190678	0.168801	0.921875	-1.26159	0.400787	0.00210734	317387	0.0751985	0.840217	0.347227	-0.0906979	-1.35229	0
355	rs112924269	4.44e-19	0.269273	33375	7.61e-05	8.92555	0.996628	36.8523	0.201441	0.288462	317387	0.000770444	1.27746	0.981103	-1.18384	35.6685	2.67e-307
356	rs112928075	8.92e-06	0.103489	33375	0.000161473	4.44179	0.992875	7.32242	0.790478	0.0610294	317387	0.00275954	0.26569	0.935464	-1.33725	5.98517	0
357	rs112982292	0.00148129	0.0104558	33375	0.00144796	3.17832	0.939537	3.34262	0.294505	0.0790618	317387	0.00217185	1.04829	0.9485	-0.961927	2.38069	0
358	rs112992887	1.29e-23	0.012834	33375	0.00118249	10.0165	0.950069	46.1617	0.68034	0.00764349	317387	0.0208482	0.411999	0.657374	-0.479765	45.6819	5.95e-303
359	rs112998955	0.716759	0.0128568	33375	0.00118042	0.362794	0.950152	-1.43686	0.486545	0.0326919	317387	0.00500061	0.695815	0.888877	-0.88338	-2.32024	0
360	rs112999834	0.0251183	0.0984936	33375	0.000168722	2.23958	0.992557	0.0389463	0.35958	0.0837754	317387	0.0020602	0.916166	0.951018	-1.10903	-1.07008	0
361	rs113016552	1.35e-08	0.0155591	33375	0.000978081	5.67981	0.958341	13.869	0.605489	0.0200545	317387	0.00804663	0.516523	0.832525	-0.782402	13.0866	0
362	rs113033906	0.763943	0.000985758	33375	0.0152127	0.300307	0.596616	-0.42703	0.262029	0.000169534	317387	0.93292	1.12161	0.0411133	0.0048692	-0.422161	0
363	rs113037263	1.58e-35	0.0116402	33375	0.00130219	12.4401	0.945291	71.6915	0.698605	0.00518334	317387	0.0306673	0.387204	0.566033	-0.374962	71.3165	8.08e-292
364	rs113037698	0.833475	0.00196453	33375	0.00764089	0.210246	0.746494	-0.669685	0.496342	0.000312873	317387	0.505587	0.680257	0.0733156	-0.0211077	-0.690793	0
365	rs113049209	4.81e-13	0.0730227	33375	0.000221321	7.23061	0.990259	23.5705	0.0115215	0.0398591	317387	0.00413205	2.52647	0.906371	1.7085	25.279	0
366	rs113050642	1.06e-36	0.0136284	33375	0.00111446	12.654	0.952806	74.7569	0.0249006	0.0128887	317387	0.0124295	2.24294	0.76293	1.19937	75.9563	8.37e-290
367	rs113087394	0.00259364	0.00382203	33375	0.00393475	3.0122	0.851152	2.90898	0.0849063	0.0030174	317387	0.0525663	1.7229	0.432123	0.35843	3.26741	0
368	rs113096685	0.27899	0.0725859	33375	0.000222548	1.08259	0.990206	-1.73272	4.24e-10	0.058265	317387	0.00288198	6.24502	0.932793	16.8396	15.1069	0
369	rs113100370	0.0125881	0.0147932	33375	0.00102792	2.49521	0.956311	1.41172	0.487691	0.0105361	317387	0.0151687	0.693986	0.725049	-0.470983	0.940732	0
370	rs113104191	2.78e-11	0.00629084	33375	0.00239652	6.65796	0.903741	18.8604	0.239967	0.0121395	317387	0.0131866	1.17507	0.75207	-0.17808	18.6823	0
371	rs113108244	7.26e-27	0.012826	33375	0.00118322	10.7313	0.95004	53.2055	0.802971	0.00289797	317387	0.0547261	0.249504	0.42227	-0.261181	52.9443	8.48e-300
372	rs113134745	0.242234	0.00442741	33375	0.0033988	1.16942	0.868766	-0.421348	0.187998	0.0039453	317387	0.0402406	1.31652	0.498501	0.0869334	-0.334414	0
373	rs113135562	0.031513	0.00526295	33375	0.00286162	2.15053	0.887167	0.960559	0.831636	0.000265952	317387	0.594758	0.212604	0.0630162	-0.0311205	0.929438	0
374	rs113146030	0.556273	0.0406846	33375	0.000383846	0.588386	0.983226	-1.87378	0.135641	0.0320899	317387	0.00509125	1.49222	0.88709	-0.102929	-1.97671	0
375	rs113146860	2.48e-33	0.164975	33375	0.00010875	12.0296	0.99519	69.3395	0.000351998	0.151471	317387	0.00123036	3.57368	0.970159	4.43911	73.7786	9.48e-291
376	rs1131660	2.54e-93	0.0325843	33375	0.000475256	20.4919	0.979314	203.677	0.140232	0.0128863	317387	0.0124318	1.47493	0.762897	0.110178	203.788	2.75e-234
377	rs113172459	0.630751	0.000818414	33375	0.0183202	0.48067	0.551197	-0.33691	0.517324	0.000359825	317387	0.439635	0.647476	0.0833967	-0.0260593	-0.36297	0
378	rs113178244	4.92e-91	0.105818	33375	0.00015833	20.2339	0.993012	200.794	2.02e-17	0.0598064	317387	0.00281231	8.49244	0.934311	32.3305	233.125	1.51e-221
379	rs113178267	1.02e-08	0.0146987	33375	0.00103443	5.72678	0.956046	14.1149	0.799929	0.0135341	317387	0.0118445	0.253439	0.771538	-0.713415	13.4015	0
380	rs113186951	7.89e-31	0.0131313	33375	0.00115606	11.5443	0.95113	61.8692	0.279954	0.00285531	317387	0.0555413	1.08042	0.418667	-0.026858	61.8423	6.21e-296
381	rs113193563	1.5e-15	0.0156848	33375	0.000970366	7.97694	0.958656	28.9075	0.998168	0.00493204	317387	0.0322217	0.00229607	0.55385	-0.403549	28.5039	0
382	rs113194190	0.389027	0.0230833	33375	0.000664344	0.861383	0.97132	-1.41543	0.751818	0.0187985	317387	0.00857327	0.316243	0.823498	-0.826033	-2.24147	0
383	rs113199621	0.0893758	0.010653	33375	0.00142144	1.6987	0.940579	-0.0544949	0.328518	0.0774034	317387	0.0022144	0.977103	0.947544	-1.02157	-1.07606	0
384	rs113220766	2.11e-39	0.0125818	33375	0.00120588	13.1339	0.949132	80.3726	0.164453	0.00270763	317387	0.058562	1.39025	0.405836	0.131899	80.5045	7.9e-288
385	rs113220823	1.18e-12	0.0159223	33375	0.000956122	7.10784	0.959238	22.631	0.0569351	0.0488451	317387	0.00340373	1.90381	0.92158	0.397291	23.0283	0
386	rs113223613	0.901992	0.0441948	33375	0.000354657	0.123145	0.984482	-2.07542	0.0169219	0.0352838	317387	0.00464572	2.3884	0.895943	1.42403	-0.651389	0
387	rs113234026	3.29e-23	0.0128004	33375	0.00118555	9.92357	0.949946	45.2767	0.673115	0.00765793	317387	0.0208092	0.421877	0.657795	-0.477636	44.7991	2.46e-303
388	rs113244996	3.82e-22	0.0682924	33375	0.000235449	9.67596	0.989644	44.0422	0.00765932	0.0352916	317387	0.00464473	2.66673	0.895962	2.05429	46.0965	9.01e-303
389	rs113271242	0.0322894	0.0805124	33375	0.000202367	2.14081	0.991086	-0.0889642	8.6e-05	0.0566373	317387	0.00295969	3.92689	0.931105	5.84147	5.7525	0
390	rs113272599	5.93e-39	0.013972	33375	0.00108743	13.0553	0.953898	79.7533	0.376959	0.00376073	317387	0.0422077	0.883513	0.486572	-0.143415	79.6099	3.23e-288
391	rs113278244	3.68e-10	0.00355392	33375	0.00423046	6.26712	0.841736	15.6086	0.165529	0.00457663	317387	0.0347116	1.38671	0.535392	0.131492	15.7401	0
392	rs113282204	0.365153	0.017356	33375	0.000878421	0.90559	0.962426	-1.24608	0.40881	0.00797432	317387	0.0199899	0.82599	0.666779	-0.322016	-1.5681	0
393	rs113287072	4.53e-11	0.0116874	33375	0.00129699	6.58555	0.945498	19.0481	0.613385	0.00745552	317387	0.0213698	0.505248	0.651787	-0.444278	18.6038	0
394	rs113287665	0.000329223	0.451006	33375	6.05e-05	3.59115	0.997318	3.47028	0.69546	0.44081	317387	0.00064153	0.391456	0.984215	-1.99894	1.47134	0
395	rs113299181	1.46e-07	0.10355	33375	0.000161388	5.25711	0.992878	11.2479	0.883893	0.0627231	317387	0.00268988	0.146036	0.93699	-1.37224	9.87565	0
396	rs113301776	0.0545004	0.0293866	33375	0.000525234	1.92284	0.977189	-0.0837685	0.80342	0.0324742	317387	0.005033	0.248923	0.888238	-1.06817	-1.15194	0
397	rs113311049	0.00916959	0.0146406	33375	0.00103847	2.60567	0.955882	1.68453	0.740698	0.00904883	317387	0.0176353	0.330929	0.694019	-0.554114	1.13042	0
398	rs113312896	0.0566892	0.0518555	33375	0.000304705	1.9057	0.986639	-0.366106	0.195573	0.021758	317387	0.00742955	1.29427	0.843356	-0.220525	-0.586631	0
399	rs113318878	1.89e-13	0.00369842	33375	0.00406576	7.35659	0.846955	21.9798	0.00783736	0.019485	317387	0.008277	2.659	0.828552	2.0473	24.0271	0
400	rs113335025	2.25e-62	0.0458885	33375	0.000342173	16.6676	0.98502	134.724	0.599795	0.00743978	317387	0.0214146	0.524695	0.651311	-0.437132	134.287	1.8e-264
401	rs113336772	0.0033676	0.00665889	33375	0.0022649	2.93203	0.908544	2.70932	0.0186466	0.0140951	317387	0.0113795	2.35252	0.77852	1.40059	4.10992	0
402	rs113338226	4.57e-112	0.0404434	33375	0.000386038	22.4957	0.983132	246.72	0.00215224	0.0692369	317387	0.00245387	3.06838	0.942199	3.01	249.73	2.46e-214
403	rs113342893	7.34e-22	0.0134603	33375	0.00112818	9.60885	0.952253	42.4398	0.115192	0.0211575	317387	0.00763573	1.57528	0.839706	0.126495	42.5663	2.64e-304
404	rs113361432	0.0448002	0.0516612	33375	0.000305788	2.00653	0.986592	-0.169858	0.191714	0.0217367	317387	0.00743667	1.30553	0.84323	-0.207888	-0.377746	0
405	rs113379717	9.02e-31	0.0131466	33375	0.00115474	11.5327	0.951184	61.7457	0.279452	0.00285429	317387	0.0555611	1.08155	0.41858	-0.0263234	61.7193	5.49e-296
406	rs113383836	1.18e-59	0.248287	33375	8.03e-05	16.289	0.996445	129.375	6.35e-11	0.272009	317387	0.00079858	6.53535	0.980426	18.9706	148.346	2.3e-258
407	rs113385327	1.48e-41	0.15411	33375	0.000114922	13.5042	0.994918	88.0778	0.000331238	0.158271	317387	0.00118701	3.58956	0.97118	4.48345	92.5612	1.36e-282
408	rs113397876	0.237905	0.0106909	33375	0.00141645	1.18024	0.940775	-0.757972	0.231625	0.00123964	317387	0.127724	1.19618	0.238488	0.0343961	-0.723576	0
409	rs113403308	5.05e-05	0.0662626	33375	0.000242134	4.05342	0.989353	5.8564	0.736902	0.0599077	317387	0.00280785	0.335959	0.934408	-1.30942	4.54698	0
410	rs113405971	1.24e-15	0.0146347	33375	0.00103889	8.0009	0.955865	29.0343	0.797111	0.00411994	317387	0.0385416	0.257088	0.509284	-0.339115	28.6952	0
411	rs113409845	1.89e-14	0.031224	33375	0.000495264	7.65759	0.978462	26.7689	0.0770265	0.0434701	317387	0.00380311	1.76821	0.913177	0.205605	26.9745	0
412	rs113412836	1.44e-05	0.0012841	33375	0.0116817	4.33832	0.658246	5.65759	0.388171	0.00112658	317387	0.140526	0.862939	0.221575	-0.042742	5.61484	0
413	rs113424850	0.847559	0.00663686	33375	0.00227237	0.192233	0.90827	-1.17767	0.504919	0.00209548	317387	0.0756232	0.66677	0.345951	-0.135385	-1.31306	0
414	rs113425322	0.00111447	0.0596754	33375	0.000266978	3.25991	0.988273	3.02825	0.468315	0.0334821	317387	0.00488658	0.725223	0.891135	-0.874477	2.15377	0
415	rs113425584	6.52e-23	0.0129418	33375	0.00117277	9.85508	0.950459	44.6531	0.763514	0.00941568	317387	0.0169545	0.30087	0.702315	-0.574072	44.079	1.2e-303
416	rs113456154	0.176435	0.0243957	33375	0.000629451	1.35181	0.972786	-0.913172	0.202102	0.0131695	317387	0.0121679	1.27559	0.766755	-0.104032	-1.0172	0
417	rs113460821	0.324749	0.00391396	33375	0.00384269	0.984745	0.854127	-0.548375	0.965723	0.0105583	317387	0.0151371	0.0429731	0.725464	-0.645667	-1.19404	0
418	rs113464516	0.292144	0.00210521	33375	0.0071313	1.05343	0.759332	-0.290848	0.0302441	0.00535122	317387	0.0297102	2.16688	0.573804	0.920682	0.629834	0
419	rs113477736	1.95e-189	0.051596	33375	0.000306154	29.3569	0.986576	422.974	1.03e-08	0.056096	317387	0.00298654	5.72508	0.930524	13.9163	436.891	4.72e-133
420	rs113478686	4.82e-26	0.230134	33375	8.46e-05	10.5549	0.996256	52.7003	0.124751	0.199098	317387	0.000991703	1.53513	0.975807	-0.71104	51.9893	3.26e-300
421	rs113487904	2.63e-232	0.0735492	33375	0.000219861	32.543	0.990323	522.08	2.28e-09	0.079909	317387	0.00215081	5.97677	0.948974	15.4618	537.542	2.44e-89
422	rs113498028	8.82e-31	0.0131421	33375	0.00115513	11.5347	0.951168	61.7663	0.27986	0.00285516	317387	0.0555442	1.08063	0.418654	-0.0267589	61.7395	5.6e-296
423	rs113518501	0.00127128	0.0594105	33375	0.000268093	3.22239	0.988225	2.90986	0.468834	0.033482	317387	0.00488659	0.724378	0.891135	-0.875022	2.03484	0
424	rs113527563	0.0256519	0.00148315	33375	0.010116	2.23144	0.689846	1.13214	0.674525	0.0534779	317387	0.00312408	0.419946	0.927556	-1.23068	-0.0985392	0
425	rs113527586	0.066512	0.0094688	33375	0.0015973	1.83496	0.933715	0.215047	0.431531	0.00093395	317387	0.169477	0.786574	0.190952	-0.0468776	0.16817	0
426	rs1135364	1.32e-14	0.238344	33375	8.25e-05	7.70375	0.996346	26.7595	0.352826	0.268591	317387	0.000804963	0.929122	0.980273	-1.53976	25.2198	0
427	rs1135366	9.08e-15	0.238292	33375	8.25e-05	7.75149	0.996345	27.1271	0.352586	0.268592	317387	0.000804961	0.929585	0.980273	-1.53934	25.5878	0
428	rs113548871	3.68e-13	0.034225	33375	0.000453241	7.2667	0.980254	23.9187	0.0298958	0.0333189	317387	0.00490969	2.17147	0.890676	0.99317	24.9119	0
429	rs113568059	5.32e-27	0.0126888	33375	0.00119584	10.76	0.949534	53.4739	0.804076	0.00289664	317387	0.0547511	0.248075	0.422159	-0.261238	53.2126	1.11e-299
430	rs113576853	2.59e-24	0.122074	33375	0.000139787	10.1738	0.993826	48.8903	0.0178484	0.0548191	317387	0.00305197	2.36875	0.92911	1.28329	50.1736	5.31e-301
431	rs113591197	0.555216	0.0521343	33375	0.000303165	0.589962	0.986705	-1.98848	0.000257146	0.069412	317387	0.00244814	3.65504	0.942326	4.86793	2.87945	0
432	rs113593384	1.41e-06	0.0279476	33375	0.000551461	4.82303	0.976077	9.48611	0.11535	0.0192616	317387	0.00837109	1.57459	0.82694	0.148078	9.63419	0
433	rs113599906	0.0148799	0.0503873	33375	0.000313099	2.43529	0.986275	0.780333	0.157058	0.0215875	317387	0.00748692	1.41504	0.842337	-0.0803313	0.700001	0
434	rs113599978	0.00134577	0.0594344	33375	0.000267992	3.20604	0.988229	2.85777	0.468785	0.0334817	317387	0.00488664	0.724457	0.891134	-0.874967	1.9828	0
435	rs113602490	0.638421	0.00288483	33375	0.00520815	0.469908	0.812036	-0.746097	0.369258	0.000529211	317387	0.298971	0.897864	0.118004	-0.0152189	-0.761316	0
436	rs113607218	1.06e-17	0.303625	33375	7.09e-05	8.56724	0.996861	33.7017	0.301476	0.302135	317387	0.00074999	1.03327	0.981595	-1.47357	32.2281	0
437	rs113611031	0.219217	0.00955108	33375	0.00158367	1.22861	0.934243	-0.65578	0.593941	0.00213106	317387	0.0743633	0.533134	0.349763	-0.165502	-0.821282	0
438	rs113611374	3.61e-05	0.0022679	33375	0.00662081	4.13125	0.772643	5.85281	0.672611	0.00279675	317387	0.056701	0.422567	0.413646	-0.229985	5.62282	0
439	rs113618315	0.00508511	0.0215234	33375	0.000711357	2.80159	0.969353	2.06158	0.802608	0.0145085	317387	0.0110599	0.249973	0.783393	-0.74036	1.32122	0
440	rs113627491	0.0326377	0.00103966	33375	0.0144248	2.13651	0.609347	0.92077	0.703616	0.000507174	317387	0.311954	0.380444	0.113651	-0.0520975	0.868672	0
441	rs113628579	2.19e-62	0.0458914	33375	0.000342152	16.6693	0.985021	134.752	0.599795	0.00743978	317387	0.0214146	0.524695	0.651311	-0.437132	134.315	1.85e-264
442	rs113633097	0.446327	0.00665223	33375	0.00226715	0.761553	0.908461	-0.93206	0.838263	0.00648819	317387	0.0245319	0.204116	0.619849	-0.47068	-1.40274	0
443	rs113652548	0.556581	0.00162011	33375	0.00926208	0.587928	0.708392	-0.493741	0.660347	0.000368159	317387	0.429687	0.439434	0.0851631	-0.0362821	-0.530023	0
444	rs113656215	0.197979	0.0611093	33375	0.000261112	1.28733	0.988528	-1.41483	0.000167938	0.0830474	317387	0.00207661	3.76292	0.950647	5.22601	3.81119	0
445	rs113666425	1.06e-25	0.00555165	33375	0.00271359	10.4806	0.892376	47.8962	0.592063	0.000887368	317387	0.178365	0.535849	0.18318	-0.0748695	47.8214	5.05e-302
446	rs113683739	1.59e-14	0.0376215	33375	0.000413777	7.68022	0.981942	26.9532	0.124289	0.0598745	317387	0.00280931	1.53702	0.934376	-0.258212	26.695	0
447	rs113690812	2.82e-59	0.0448077	33375	0.00035003	16.2358	0.984681	127.692	0.555279	0.00751054	317387	0.0212144	0.589868	0.653441	-0.416171	127.276	1.62e-267
448	rs113693994	4.91e-64	0.0459474	33375	0.000341755	16.8948	0.985038	138.481	0.0177431	0.125293	317387	0.00144291	2.37094	0.965183	1.03398	139.515	3.36e-262
449	rs1137042	1.35e-194	0.135168	33375	0.000128157	29.7584	0.994336	437.688	0.0693937	0.0945182	317387	0.00184771	1.81585	0.955847	0.0158124	437.703	1.06e-132
450	rs113710453	5.12e-267	0.0665923	33375	0.00024102	34.9107	0.989402	600.646	2.64e-11	0.0672806	317387	0.00251992	6.6652	0.940736	19.4832	620.129	1.79e-53
451	rs113711424	0.0102799	0.0219996	33375	0.000696298	2.56627	0.969982	1.44104	0.812006	0.0145064	317387	0.0110615	0.237839	0.783369	-0.742623	0.698414	0
452	rs113715290	0.584088	0.00139103	33375	0.0107849	0.547424	0.675982	-0.462191	0.115126	0.00196504	317387	0.0806326	1.57557	0.331585	0.210142	-0.25205	0
453	rs113721022	7.41e-12	0.0107566	33375	0.0014079	6.84942	0.941112	20.6599	0.563402	0.00687045	317387	0.0231759	0.577796	0.633153	-0.395717	20.2642	0
454	rs113730530	2.77e-08	0.00802652	33375	0.00188157	5.55534	0.922828	12.9592	0.00123546	0.0338812	317387	0.00483102	3.23056	0.892239	3.54203	16.5012	0
455	rs113732151	3.64e-48	0.0192236	33375	0.000794592	14.5824	0.965889	101.007	0.649011	0.0138903	317387	0.0115449	0.455137	0.776022	-0.667728	100.339	3.25e-279
456	rs113751108	1.8e-10	0.00605611	33375	0.00248882	6.37742	0.900403	17.1571	0.21497	0.0122739	317387	0.0130439	1.24001	0.754092	-0.121639	17.0354	0
457	rs113753049	7.14e-194	0.328868	33375	6.79e-05	29.7024	0.996992	436.887	3.31e-22	0.235194	317387	0.000879124	9.69034	0.978495	44.0219	480.909	6.18e-114
458	rs113769046	9.94e-20	0.163161	33375	0.000109721	9.08955	0.995147	38.4454	0.616579	0.195736	317387	0.00100452	0.500705	0.975502	-1.7323	36.7131	7.58e-307
459	rs113769342	4.93e-17	0.0105204	33375	0.00143916	8.38837	0.939883	31.6615	0.558396	0.00699748	317387	0.0227581	0.585226	0.637368	-0.398038	31.2635	0
460	rs113788749	6.73e-27	0.0128252	33375	0.00118329	10.7383	0.950037	53.2767	0.801615	0.00289925	317387	0.054702	0.251258	0.422378	-0.261085	53.0156	9.11e-300
461	rs113797435	0.0109413	0.0540911	33375	0.000292802	2.54457	0.987154	1.01847	0.30662	0.0256606	317387	0.00632486	1.02234	0.863467	-0.544357	0.474114	0
462	rs113797466	5.19e-42	0.0175974	33375	0.000866584	13.581	0.962914	87.1539	0.011853	0.0130074	317387	0.0123175	2.51649	0.764562	1.69773	88.8516	3.33e-284
463	rs113812687	3.84e-22	0.0682922	33375	0.00023545	9.67537	0.989644	44.0366	0.00765896	0.0352916	317387	0.00464473	2.66675	0.895962	2.05433	46.0909	8.96e-303
464	rs113818976	0.00246451	0.0051344	33375	0.00293288	3.02767	0.884681	2.9748	4.7e-05	0.00804598	317387	0.0198133	4.07028	0.668747	4.9872	7.962	0
465	rs113821042	7.14e-27	0.0128269	33375	0.00118313	10.7329	0.950043	53.2215	0.802012	0.00289883	317387	0.0547099	0.250744	0.422342	-0.26111	52.9604	8.62e-300
466	rs11383887	3.07e-76	0.315682	33375	6.93e-05	18.4785	0.996927	167.311	2.69e-06	0.360798	317387	0.000685686	4.69299	0.983147	8.78486	176.096	2.59e-246
467	rs113843083	0.000929822	0.0077022	33375	0.00196016	3.31094	0.919863	3.77992	0.173674	0.0152832	317387	0.0105076	1.36049	0.791961	-0.0520777	3.72784	0
468	rs113847672	2.37e-47	0.20204	33375	9.29e-05	14.4539	0.995887	101.281	0.208882	0.0999495	317387	0.00175784	1.25665	0.957904	-0.827559	100.454	3.65e-279
469	rs113849132	9.15e-79	0.0667074	33375	0.000240634	18.7898	0.989418	172.387	7.77e-15	0.0604526	317387	0.00278416	7.77134	0.934925	26.8657	199.252	2.95e-236
470	rs113879493	0.00276439	0.0593215	33375	0.00026847	2.99279	0.988209	2.20539	0.466314	0.033484	317387	0.00488631	0.728489	0.89114	-0.872385	1.33301	0
471	rs113891247	1.6e-88	0.0972081	33375	0.00017071	19.9469	0.99247	194.996	2.35e-23	0.0531719	317387	0.00314105	9.95706	0.927191	44.6523	239.649	1.03e-218
472	rs113891354	0.00222956	0.00506182	33375	0.00297472	3.05782	0.883229	3.05543	0.737767	0.00142335	317387	0.111259	0.334812	0.264447	-0.138744	2.91669	0
473	rs113894462	3.89e-288	0.0628924	33375	0.000254192	36.2758	0.988829	648.371	9.17e-11	0.0660192	317387	0.0025646	6.4801	0.939748	18.3262	666.697	3.01e-33
474	rs113907912	3.73e-39	0.154482	33375	0.000114696	13.0906	0.994928	82.6055	0.000588898	0.155007	317387	0.00120732	3.43668	0.970701	3.96725	86.5728	3.41e-285
475	rs113923060	5.85e-88	0.0980321	33375	0.00016943	19.8818	0.992526	193.717	1.87e-22	0.0529167	317387	0.00315534	9.74837	0.926884	42.7334	236.451	4.21e-220
476	rs113934333	1.15e-62	0.045875	33375	0.000342269	16.7076	0.985016	135.38	0.602505	0.00743853	317387	0.0214182	0.520802	0.651273	-0.438409	134.941	3.46e-264
477	rs113936280	0.0119086	0.0541442	33375	0.000292531	2.51484	0.987165	0.94382	0.307259	0.0256689	317387	0.00632287	1.02099	0.863504	-0.545664	0.398156	0
478	rs113940941	0.0108051	0.0149383	33375	0.00101808	2.54894	0.956711	1.53799	0.594762	0.0192729	317387	0.00836628	0.531948	0.827022	-0.760286	0.777707	0
479	rs113949246	2.68e-12	0.0160359	33375	0.000949459	6.9938	0.95951	21.863	0.0564157	0.0487598	317387	0.00340938	1.90781	0.92146	0.404865	22.2679	0
480	rs113955902	1.45e-103	0.0821991	33375	0.000198579	21.6099	0.991251	229.082	2.55e-18	0.0554529	317387	0.00301912	8.73	0.929819	34.1037	263.186	1.72e-208
481	rs113974432	5.11e-144	0.112301	33375	0.000150279	25.5528	0.993365	321.8	1.46e-15	0.116572	317387	0.00153554	7.98047	0.963031	29.0178	350.818	1.97e-170
482	rs113974433	0.00214299	0.381088	33375	6.35e-05	3.06967	0.997185	1.76177	0.537889	0.35797	317387	0.000688059	0.616008	0.983089	-1.85338	-0.0916097	0
483	rs113984953	6.96e-46	0.291742	33375	7.25e-05	14.2192	0.996788	97.8983	0.0267147	0.300112	317387	0.000752863	2.21566	0.981526	0.413533	98.3119	4.28e-280
484	rs113989968	2.45e-12	0.0160072	33375	0.000951133	7.00599	0.959442	21.9441	0.0564833	0.0487598	317387	0.00340938	1.90729	0.92146	0.403947	22.348	0
485	rs113990817	0.0661942	0.0427566	33375	0.000366035	1.83711	0.983992	-0.406872	0.18401	0.0285473	317387	0.00570218	1.32851	0.875232	-0.268284	-0.675156	0
486	rs114018907	0.611509	0.0121589	33375	0.00124729	0.50792	0.947477	-1.35103	0.439549	0.00652145	317387	0.0244076	0.772955	0.621045	-0.299644	-1.65068	0
487	rs114021799	0.462262	0.0248521	33375	0.00061818	0.735128	0.97326	-1.54782	0.209336	0.0131856	317387	0.0121532	1.25539	0.76697	-0.123918	-1.67173	0
488	rs114022832	0.422888	0.0247781	33375	0.000619979	0.801422	0.973184	-1.49686	0.211739	0.0131839	317387	0.0121548	1.2488	0.766948	-0.13022	-1.62708	0
489	rs114101017	0.463194	0.0248663	33375	0.000617836	0.733598	0.973274	-1.54918	0.209569	0.0131859	317387	0.012153	1.25475	0.766974	-0.124541	-1.67372	0
490	rs114122978	0.827603	0.0079433	33375	0.00190113	0.217777	0.922089	-1.25423	0.405503	0.00210869	317387	0.0751505	0.831833	0.347372	-0.0931923	-1.34742	0
491	rs11412359	1.07e-233	0.415827	33375	6.17e-05	32.6412	0.997266	528.316	9.64e-14	0.461912	317387	0.000636232	7.44577	0.984343	25.2073	553.523	2.12e-82
492	rs114126949	0.190126	0.000898788	33375	0.0166833	1.31021	0.574224	0.0659467	0.023915	0.00872972	317387	0.0182741	2.25849	0.686412	1.17078	1.23673	0
493	rs114138144	8.34e-08	0.0216365	33375	0.00070772	5.35968	0.969505	12.18	0.185401	0.00712016	317387	0.0223687	1.32431	0.641347	0.0496939	12.2297	0
494	rs1141390	1e-09	0.29935	33375	7.14e-05	6.10906	0.996835	15.7234	0.535306	0.309945	317387	0.000739366	0.619927	0.981851	-1.81591	13.9075	0
495	rs114153706	4.55e-08	0.202599	33375	9.27e-05	5.46795	0.995895	12.14	0.74644	0.189038	317387	0.00103152	0.323337	0.97486	-1.79069	10.3494	0
496	rs114170530	0.030526	0.0010039	33375	0.0149381	2.1632	0.600993	0.946761	0.707415	0.000507693	317387	0.311636	0.37533	0.113754	-0.052368	0.894393	0
497	rs114198365	0.932727	0.00796574	33375	0.00189581	0.0844139	0.922289	-1.2741	0.400742	0.00210728	317387	0.0752007	0.840297	0.34722	-0.0906719	-1.36477	0
498	rs114198833	8.78e-05	0.0083915	33375	0.0018004	3.92197	0.925911	5.81987	0.0232981	0.00706974	317387	0.0225271	2.26851	0.639722	1.13561	6.95548	0
499	rs114211454	0.0564287	0.0295012	33375	0.000523256	1.90771	0.977273	-0.113772	0.82606	0.032397	317387	0.00504459	0.219758	0.888009	-1.07323	-1.187	0
500	rs114231572	0.0506232	0.00200592	33375	0.00748354	1.95466	0.750412	0.739576	0.835838	0.000168477	317387	0.938772	0.20722	0.0408675	-0.0199856	0.71959	0
501	rs114294576	3.46e-07	0.00783521	33375	0.00192714	5.09648	0.921106	10.6927	0.216687	0.000454428	317387	0.348145	1.23539	0.103054	0.0242596	10.7169	0
502	rs114315199	1.21e-30	0.0123504	33375	0.00122819	11.5072	0.948239	61.3004	0.269325	0.002881	317387	0.0550475	1.10462	0.420842	-0.0163382	61.2841	3.55e-296
503	rs114338387	3.61e-05	0.00835725	33375	0.00180772	4.13108	0.925632	6.59898	0.0231595	0.00707097	317387	0.0225232	2.27079	0.639762	1.13897	7.73795	0
504	rs114389595	0.287853	0.00221762	33375	0.00677058	1.06284	0.76869	-0.297829	0.0301391	0.00533187	317387	0.0298174	2.16826	0.572923	0.921358	0.623529	0
505	rs114424524	5.05e-23	0.00484435	33375	0.00310758	9.8807	0.878646	41.8358	0.0976585	0.0108194	317387	0.0147757	1.65631	0.73025	0.346544	42.1824	1.8e-304
506	rs114427265	3.6e-06	0.00863098	33375	0.00175087	4.63306	0.927802	8.64359	0.000538369	0.0122055	317387	0.0131161	3.4609	0.753067	3.81074	12.4543	0
507	rs114514936	0.939692	0.00123325	33375	0.0121628	0.0756576	0.649111	-0.521785	0.570281	0.000658292	317387	0.240378	0.567638	0.142664	-0.0539788	-0.575764	0
508	rs114555839	0.461955	0.0248519	33375	0.000618185	0.735631	0.97326	-1.54745	0.20958	0.0131858	317387	0.0121531	1.25472	0.766973	-0.124568	-1.67202	0
509	rs114566768	1.91e-05	0.00513762	33375	0.00293105	4.27525	0.884745	7.00527	3.96e-05	0.00339261	317387	0.0467702	4.10969	0.460987	3.58393	10.5892	0
510	rs114646037	0.786689	0.00780495	33375	0.00193456	0.270613	0.920827	-1.23434	0.400772	0.00210721	317387	0.0752031	0.840243	0.347213	-0.0906844	-1.32503	0
511	rs11465486	6.78e-71	0.0487884	33375	0.000322816	17.8023	0.985856	154.091	0.133402	0.0679412	317387	0.00249719	1.50082	0.941239	-0.357084	153.734	5.02e-256
512	rs11465494	0.00108163	0.0182777	33375	0.000834908	3.26838	0.964221	3.48487	0.181295	0.00788921	317387	0.0202038	1.33678	0.664409	0.0477103	3.53258	0
513	rs11465496	2.21e-18	0.0594192	33375	0.000268056	8.74623	0.988227	35.577	0.953426	0.0563592	317387	0.00297342	0.058405	0.930808	-1.33385	34.2432	6.41e-308
514	rs11465497	0.262213	0.107908	33375	0.000155627	1.12118	0.993131	-1.86615	0.510728	0.101389	317387	0.00173566	0.657705	0.958413	-1.38269	-3.24884	0
515	rs11465498	0.000372872	0.00869313	33375	0.00173846	3.55858	0.928277	4.56013	0.550021	0.0065411	317387	0.0243348	0.597729	0.621748	-0.375028	4.1851	0
516	rs114655037	0.00459018	0.0055175	33375	0.00273029	2.83447	0.891785	2.47058	0.00329602	0.0101383	317387	0.0157575	2.93869	0.717392	2.46582	4.9364	0
517	rs114675032	0.00167483	0.00729699	33375	0.00206817	3.14255	0.915819	3.28475	0.140711	0.000859982	317387	0.18404	1.47315	0.17854	0.0953946	3.38014	0
518	rs114684931	2.21e-136	0.417171	33375	6.16e-05	24.8563	0.997269	305.124	0.21849	0.286253	317387	0.000773986	1.23055	0.981018	-1.23936	303.884	8.14e-191
519	rs114748487	0.424855	0.0247779	33375	0.000619984	0.798026	0.973184	-1.4995	0.212208	0.0131839	317387	0.0121548	1.24752	0.766948	-0.131446	-1.63094	0
520	rs114766989	5.25e-05	0.00847334	33375	0.00178316	4.0442	0.926568	6.27158	0.0233077	0.0070695	317387	0.0225279	2.26835	0.639715	1.13537	7.40695	0
521	rs114790291	0.939902	0.00783743	33375	0.0019266	0.0753932	0.921127	-1.26734	0.408086	0.00210894	317387	0.0751416	0.827267	0.347398	-0.0945197	-1.36186	0
522	rs114791664	0.00356476	0.00510002	33375	0.00295255	2.91431	0.883998	2.67691	0.73257	0.00142005	317387	0.111517	0.341709	0.263997	-0.137848	2.53907	0
523	rs114793443	0.292274	0.0307258	33375	0.000503036	1.05315	0.978132	-1.36893	0.410966	0.011472	317387	0.0139444	0.822195	0.741504	-0.425808	-1.79474	0
524	rs114809576	0.649464	0.00129982	33375	0.0115407	0.454507	0.660974	-0.472569	0.594112	0.000642205	317387	0.246396	0.532887	0.139667	-0.0553873	-0.527956	0
525	rs114835271	0.648119	0.00506367	33375	0.00297364	0.456376	0.883266	-0.981946	0.340634	0.00163285	317387	0.0970043	0.952913	0.291962	-0.0400715	-1.02202	0
526	rs114867959	1.33e-17	0.0122633	33375	0.0012368	8.54107	0.947895	33.0972	0.000177992	0.0107679	317387	0.0148456	3.74836	0.72932	4.47015	37.5673	1.78e-306
527	rs114871847	0.584443	0.0336782	33375	0.000460339	0.546907	0.979951	-1.80822	0.050465	0.0252312	317387	0.00642966	1.956	0.861518	0.659551	-1.14867	0
528	rs114877875	0.617115	0.0336578	33375	0.000460609	0.499944	0.979939	-1.83203	0.0540817	0.0250123	317387	0.00648448	1.92618	0.860502	0.611454	-1.22057	0
529	rs114901887	0.902451	0.00790341	33375	0.00191065	0.122565	0.921729	-1.26687	0.408507	0.00210912	317387	0.0751352	0.826524	0.347418	-0.0947412	-1.36161	0
530	rs114958765	1.38e-28	0.0132678	33375	0.00114433	11.0917	0.951602	57.022	0.2778	0.00291598	317387	0.054389	1.08527	0.423778	-0.0260638	56.996	4.88e-298
531	rs115006408	0.36973	0.0275077	33375	0.000560026	0.896979	0.975714	-1.46642	0.0638219	0.00623595	317387	0.0255177	1.85342	0.610522	0.57715	-0.88927	0
532	rs115024235	0.835029	0.00794917	33375	0.00189974	0.208257	0.922141	-1.25643	0.401258	0.00210744	317387	0.075195	0.839377	0.347237	-0.0909473	-1.34738	0
533	rs115028547	0.404422	0.00936091	33375	0.00161553	0.833749	0.933009	-1.02731	0.608709	0.00767078	317387	0.0207746	0.511917	0.65817	-0.450481	-1.47779	0
534	rs115033021	0.0305682	0.00100542	33375	0.0149155	2.16265	0.601355	0.946441	0.707393	0.000507675	317387	0.311647	0.37536	0.113751	-0.052365	0.894076	0
535	rs115043217	0.00147082	0.00739581	33375	0.00204074	3.18038	0.916843	3.39334	0.180477	0.00087639	317387	0.180597	1.33929	0.181326	0.0625868	3.45592	0
536	rs115058798	0.462715	0.0247663	33375	0.000620267	0.734383	0.973172	-1.54673	0.204829	0.0131815	317387	0.012157	1.26791	0.766916	-0.111729	-1.65846	0
537	rs115075392	0.257345	0.0175667	33375	0.000868071	1.13269	0.962852	-1.02876	0.424248	0.00800057	317387	0.0199249	0.799073	0.667503	-0.337455	-1.36622	0
538	rs115090905	0.910867	0.00790952	33375	0.00190918	0.111944	0.921784	-1.26837	0.405186	0.00210871	317387	0.0751498	0.832395	0.347374	-0.0930309	-1.3614	0
539	rs115106765	6e-05	0.00816988	33375	0.00184882	4.0129	0.924069	6.15136	0.0223013	0.00708775	317387	0.0224703	2.2852	0.640304	1.16063	7.31199	0
540	rs115109426	0.595566	0.034125	33375	0.000454522	0.530787	0.980199	-1.82293	0.0553988	0.0251413	317387	0.00645206	1.91574	0.861103	0.593131	-1.2298	0
541	rs115116665	4.4e-44	0.0375295	33375	0.000414752	13.926	0.9819	93.2059	0.745387	0.0134532	317387	0.0119147	0.324728	0.770494	-0.69529	92.5106	1.29e-282
542	rs115120164	0.107048	0.00163618	33375	0.00917126	1.6116	0.710423	0.302911	0.271989	0.00161115	317387	0.0983087	1.09849	0.289208	0.00380422	0.306715	0
543	rs115123762	0.868161	0.00202858	33375	0.00740011	0.165995	0.752505	-0.687816	0.628557	0.00014169	317387	1.11622	0.483759	0.0345955	-0.013556	-0.701372	0
544	rs115124094	0.462445	0.0248525	33375	0.000618171	0.734827	0.97326	-1.54804	0.209322	0.0131856	317387	0.0121532	1.25543	0.76697	-0.12388	-1.67192	0
545	rs115124415	0.106903	0.0174317	33375	0.000874674	1.61227	0.96258	-0.391707	0.460603	0.0502742	317387	0.00331195	0.737854	0.923533	-1.03405	-1.42575	0
546	rs115167963	1.11e-08	0.00488717	33375	0.00308048	5.71264	0.879577	13.2938	0.380541	0.00395494	317387	0.0401429	0.8769	0.499108	-0.153787	13.14	0
547	rs115174169	0.593228	0.033619	33375	0.000461122	0.534163	0.979917	-1.81415	0.0538667	0.0250114	317387	0.0064847	1.92791	0.860498	0.614322	-1.19983	0
548	rs115187185	5.65e-23	0.00485321	33375	0.00310193	9.86948	0.87884	41.7471	0.108052	0.0107327	317387	0.0148938	1.60701	0.72868	0.288674	42.0358	1.55e-304
549	rs115229354	0.200156	0.00105422	33375	0.0142258	1.28111	0.612649	0.0285383	0.570155	0.00178512	317387	0.0887434	0.567823	0.310695	-0.135948	-0.10741	0
550	rs115258647	0.023459	0.0053066	33375	0.0028382	2.26588	0.887987	1.18498	0.831636	0.000265952	317387	0.594758	0.212604	0.0630162	-0.0311205	1.15386	0
551	rs115260387	0.0708712	0.00335755	33375	0.004477	1.8063	0.834044	0.462612	0.118191	0.000864238	317387	0.183134	1.56241	0.179264	0.120027	0.582639	0
552	rs115268031	0.0240099	0.00530954	33375	0.00283664	2.25697	0.888042	1.16699	0.828441	0.000265402	317387	0.59599	0.216701	0.0628941	-0.0310027	1.13599	0
553	rs115349622	7.98e-09	0.0297228	33375	0.000519473	5.76887	0.977433	14.3688	0.455002	0.0306529	317387	0.00532202	0.747102	0.882573	-0.824661	13.5441	0
554	rs115353791	0.0628608	0.00443975	33375	0.0033894	1.86017	0.869082	0.487029	0.95269	0.000906174	317387	0.174667	0.0593291	0.186335	-0.102776	0.384254	0
555	rs115365470	0.000484105	0.00767898	33375	0.00196604	3.4894	0.919642	4.33811	0.0233755	0.0070696	317387	0.0225276	2.26724	0.639718	1.13376	5.47187	0
556	rs115372246	0.00596815	0.00469172	33375	0.00320818	2.74953	0.875208	2.26769	0.108513	0.00199183	317387	0.0795502	1.60491	0.334587	0.227232	2.49492	0
557	rs115375939	0.000638602	0.00593314	33375	0.00254009	3.41467	0.898559	4.09444	0.204233	0.00389683	317387	0.0407391	1.26958	0.495423	0.0572546	4.15169	0
558	rs11541226	8.73e-21	0.00825483	33375	0.00182996	9.35042	0.924786	39.1335	0.0247811	0.0156408	317387	0.0102711	2.2448	0.795686	1.21073	40.3442	2.86e-305
559	rs115440534	3.22e-05	0.00838091	33375	0.00180266	4.15716	0.925825	6.69939	0.0232531	0.00706659	317387	0.0225371	2.26925	0.63962	1.13656	7.83595	0
560	rs11545432	2.16e-06	0.00176784	33375	0.00848935	4.73762	0.726056	7.50077	0.0580337	0.0282346	317387	0.00576348	1.89544	0.874059	0.534146	8.03491	0
561	rs115459407	2.01e-16	0.00559133	33375	0.00269444	8.22157	0.893054	29.0649	0.897576	0.00073551	317387	0.215159	0.128724	0.156765	-0.0839562	28.9809	0
562	rs11547019	6.2e-59	0.0465341	33375	0.000337654	16.1873	0.985215	126.97	0.0766938	0.0976199	317387	0.00179515	1.7702	0.957049	-0.0743384	126.895	1.11e-267
563	rs11547387	0.179554	0.00656195	33375	0.00229813	1.34213	0.907326	-0.372147	0.839447	0.000599874	317387	0.263772	0.202601	0.131678	-0.0678937	-0.440041	0
564	rs11547464	7.31e-11	0.0066367	33375	0.00227242	6.51416	0.908268	18.0764	0.411592	0.00164753	317387	0.0961414	0.821095	0.293812	-0.0748933	18.0015	0
565	rs115475916	2.77e-06	0.09805	33375	0.000169402	4.68744	0.992527	8.45568	0.461264	0.0593837	317387	0.00283105	0.736767	0.933902	-1.10483	7.35085	0
566	rs115489008	4.17e-29	0.0124225	33375	0.00122115	11.198	0.948521	57.9869	0.275473	0.00292418	317387	0.054237	1.09055	0.424462	-0.023821	57.963	1.28e-297
567	rs11549835	2.07e-42	0.153014	33375	0.000115596	13.648	0.994889	90.0198	0.000333357	0.15752	317387	0.00119161	3.5879	0.971072	4.47884	94.4986	9.45e-282
568	rs115530299	0.593797	0.0335968	33375	0.000461416	0.533342	0.979905	-1.81427	0.0558637	0.0251284	317387	0.00645529	1.9121	0.861043	0.587241	-1.22703	0
569	rs115586744	0.652472	0.0333309	33375	0.000464969	0.45033	0.979753	-1.85053	0.0503083	0.0249505	317387	0.00650013	1.95733	0.860213	0.663987	-1.18654	0
570	rs11559075	8.16e-17	0.013588	33375	0.00111772	8.32889	0.952674	31.5184	0.490057	0.0156377	317387	0.0102731	0.690218	0.795655	-0.604447	30.9139	0
571	rs115609147	0.984733	0.012991	33375	0.00116838	0.0191359	0.950635	-1.50409	0.46478	0.00577317	317387	0.0275504	0.730999	0.59215	-0.290218	-1.7943	0
572	rs115691313	0.908604	0.00812346	33375	0.0018593	0.114799	0.923672	-1.28027	0.403961	0.00211007	317387	0.0751014	0.834568	0.34752	-0.0924627	-1.37273	0
573	rs115737714	0.0413162	0.00283115	33375	0.00530661	2.04034	0.80916	0.856107	0.152014	0.00322014	317387	0.0492667	1.43245	0.448095	0.162539	1.01865	0
574	rs115739237	0.000862283	0.00593488	33375	0.00253935	3.33199	0.898586	3.84384	0.202323	0.00389811	317387	0.0407258	1.27496	0.495504	0.0606295	3.90447	0
575	rs115789441	0.591394	0.0336276	33375	0.000461008	0.536817	0.979922	-1.81288	0.055999	0.0251267	317387	0.00645571	1.91104	0.861035	0.585521	-1.22736	0
576	rs115801275	0.756826	0.011012	33375	0.0013756	0.309652	0.942385	-1.3818	0.028015	0.0037136	317387	0.0427414	2.19708	0.483434	0.836527	-0.545277	0
577	rs115801450	0.712681	0.0290787	33375	0.000530627	0.368258	0.97696	-1.81902	0.517191	0.011199	317387	0.0142804	0.647681	0.736915	-0.513074	-2.33209	0
578	rs115807561	8.99e-13	0.003748	33375	0.00401218	7.1451	0.848667	20.7191	0.00758508	0.019512	317387	0.00826578	2.67	0.828745	2.07172	22.7909	0
579	rs115807933	2.59e-13	0.00665203	33375	0.00226722	7.31397	0.908459	23.1032	0.0202633	0.019537	317387	0.00825541	2.32144	0.828923	1.35074	24.4539	0
580	rs115841388	2.46e-59	0.0682424	33375	0.000235609	16.2441	0.989637	128.284	1.3e-07	0.0668056	317387	0.00253655	5.27816	0.940368	11.6891	139.973	5.31e-262
581	rs115857874	0.629382	0.0459892	33375	0.00034146	0.482598	0.985051	-1.98684	0.0670734	0.0578143	317387	0.00290306	1.83118	0.932334	0.216576	-1.77027	0
582	rs115890169	0.0217926	0.00189006	33375	0.00794136	2.29396	0.739126	1.27288	0.837835	0.000166581	317387	0.949455	0.204664	0.0404263	-0.0197864	1.25309	0
583	rs115891527	3.74e-05	0.0082495	33375	0.00183113	4.12306	0.924741	6.5667	0.0222736	0.00709191	317387	0.0224572	2.28567	0.640439	1.16148	7.72818	0
584	rs115897737	0.423382	0.0248096	33375	0.000619212	0.800568	0.973217	-1.49811	0.210598	0.0131866	317387	0.0121523	1.25192	0.766984	-0.127273	-1.62539	0
585	rs115929739	0.419245	0.0248031	33375	0.00061937	0.807732	0.97321	-1.49239	0.210493	0.0131868	317387	0.0121522	1.25221	0.766987	-0.127	-1.61939	0
586	rs115932621	0.423912	0.0248003	33375	0.000619439	0.799652	0.973207	-1.49865	0.210953	0.0131857	317387	0.0121532	1.25095	0.766972	-0.128191	-1.62684	0
587	rs115940708	0.459729	0.0247625	33375	0.00062036	0.739293	0.973168	-1.54314	0.206328	0.0131828	317387	0.0121558	1.26373	0.766933	-0.115816	-1.65896	0
588	rs115942789	0.0474701	0.0286671	33375	0.000538018	1.98208	0.976647	0.0399459	0.170422	0.0372658	317387	0.00440769	1.37085	0.900745	-0.308679	-0.268733	0
589	rs115956055	0.0310685	0.000995899	33375	0.015058	2.15619	0.599074	0.935611	0.707038	0.000506143	317387	0.312589	0.375837	0.113446	-0.0521945	0.883416	0
590	rs115962904	1.44e-12	0.00379917	33375	0.00395834	7.07982	0.850393	20.3626	0.00746775	0.0195277	317387	0.00825926	2.67523	0.828856	2.08338	22.446	0
591	rs116001283	0.597682	0.0336162	33375	0.000461159	0.527737	0.979916	-1.81745	0.0539275	0.0250096	317387	0.00648516	1.92742	0.86049	0.613526	-1.20393	0
592	rs116004099	0.0520307	0.079582	33375	0.000204526	1.94288	0.990992	-0.484424	0.000247554	0.1311	317387	0.00138821	3.66478	0.966459	4.79257	4.30814	0
593	rs116010560	0.431278	0.0247455	33375	0.000620775	0.787007	0.973151	-1.50738	0.216084	0.0131797	317387	0.0121586	1.23701	0.766892	-0.141381	-1.64876	0
594	rs116043490	0.477461	0.0249888	33375	0.000614885	0.710392	0.973399	-1.56778	0.210486	0.0131883	317387	0.0121508	1.25223	0.767007	-0.127008	-1.69479	0
595	rs116043605	5.06e-21	0.0170154	33375	0.000895694	9.40787	0.961715	40.9284	0.00200097	0.0156241	317387	0.0102819	3.09009	0.795516	3.00442	43.9328	1.04e-303
596	rs116076657	4.9e-07	0.00799421	33375	0.00188912	5.03001	0.922543	10.3916	0.402148	0.00548943	317387	0.0289662	0.837791	0.579995	-0.230196	10.1614	0
597	rs116083726	2.98e-40	0.0146668	33375	0.00103665	13.2812	0.955956	82.7496	0.605487	0.00621884	317387	0.0255875	0.516526	0.609872	-0.389284	82.3604	5.06e-287
598	rs116089475	0.822328	0.00782086	33375	0.00193065	0.224551	0.920974	-1.24577	0.400796	0.00210735	317387	0.0751982	0.8402	0.347228	-0.0907031	-1.33647	0
599	rs116094457	0.0374343	0.0286142	33375	0.000538983	2.081	0.976606	0.236987	0.192907	0.0380109	317387	0.00432464	1.30203	0.902433	-0.39867	-0.161684	0
600	rs116106684	0.000523492	0.00798549	33375	0.00189116	3.46844	0.922465	4.27014	0.0233722	0.00706903	317387	0.0225294	2.2673	0.6397	1.13382	5.40396	0
601	rs116190892	3.87e-21	0.0193611	33375	0.000789059	9.43601	0.966119	41.3183	0.00385985	0.0535563	317387	0.00311977	2.88939	0.927649	2.55917	43.8775	9.79e-304
602	rs116218944	0.0126485	0.00799558	33375	0.0018888	2.49351	0.922555	1.58895	0.562269	0.00146992	317387	0.107739	0.579475	0.270748	-0.112411	1.47654	0
603	rs116220622	8.68e-08	0.00190587	33375	0.00787561	5.35232	0.740726	9.93499	0.611076	0.00104253	317387	0.151842	0.508538	0.208505	-0.0899549	9.84503	0
604	rs116233084	0.596514	0.0177757	33375	0.000858048	0.529419	0.963265	-1.51702	0.292836	0.0232819	317387	0.00695409	1.05192	0.851896	-0.483593	-2.00062	0
605	rs116243542	1.76e-36	0.0197608	33375	0.000773414	12.6142	0.966768	75.2131	0.079442	0.018477	317387	0.00871958	1.75393	0.821025	0.402597	75.6157	5.95e-290
606	rs116272827	0.771303	0.00165359	33375	0.00907485	0.290671	0.712592	-0.593324	0.808016	0.0015012	317387	0.105497	0.242986	0.274919	-0.15262	-0.745944	0
607	rs116282053	0.0548555	0.00146857	33375	0.0102163	1.92002	0.687731	0.685706	0.54701	0.00105321	317387	0.150304	0.602247	0.21019	-0.0798634	0.605843	0
608	rs116288786	2.41e-35	0.0388122	33375	0.00040158	12.4064	0.982465	73.5881	0.0489136	0.0114787	317387	0.0139363	1.96934	0.741615	0.761456	74.3495	1.68e-290
609	rs116319889	3.51e-26	0.00524374	33375	0.00287204	10.5848	0.886803	48.5881	0.800958	0.000960039	317387	0.164875	0.252107	0.195241	-0.102401	48.4857	9.82e-302
610	rs116353444	0.59379	0.0336191	33375	0.00046112	0.533352	0.979917	-1.81457	0.0538778	0.0250112	317387	0.00648476	1.92782	0.860497	0.614176	-1.2004	0
611	rs11639537	0.00448085	0.0227067	33375	0.000675103	2.84216	0.970869	2.15331	0.0037331	0.0672733	317387	0.00252017	2.89988	0.94073	2.54261	4.69591	0
612	rs11639542	2.32e-14	0.345202	33375	6.63e-05	7.63155	0.997063	26.1196	5.32e-06	0.32986	317387	0.000715373	4.55158	0.98243	8.15567	34.2752	6.62e-308
613	rs11639566	3.15e-275	0.0900373	33375	0.000182853	35.4477	0.991939	620.795	1.85e-07	0.0731815	317387	0.00233148	5.21409	0.944923	11.3952	632.19	3.1e-48
614	rs11639625	9.73e-231	0.0996615	33375	0.000166961	32.432	0.992634	519.587	0.00315551	0.0758298	317387	0.0022565	2.95217	0.9466	2.65998	522.247	5.55e-96
615	rs11639637	3.72e-08	0.176688	33375	0.000102986	5.50353	0.995444	12.3798	0.423557	0.113623	317387	0.00157016	0.800265	0.962229	-1.32999	11.0498	0
616	rs11639655	5.06e-271	0.303955	33375	7.08e-05	35.1736	0.996863	613.77	8.55e-10	0.489259	317387	0.000632832	6.13445	0.984426	16.4416	630.211	4.29e-49
617	rs116396843	0.464355	0.0248548	33375	0.000618115	0.731695	0.973263	-1.55032	0.207603	0.0131845	317387	0.0121542	1.26018	0.766956	-0.119276	-1.66959	0
618	rs11639747	1.18e-271	0.304218	33375	7.08e-05	35.215	0.996864	615.22	8.11e-10	0.488929	317387	0.00063285	6.14279	0.984425	16.492	631.712	1.92e-48
619	rs11639788	1.08e-273	0.0900432	33375	0.000182842	35.3478	0.991939	617.287	2.23e-06	0.0585975	317387	0.00286664	4.73104	0.933127	9.09047	626.378	9.28e-51
620	rs11639813	0.0108196	0.170827	33375	0.000105766	2.54847	0.995321	0.549799	0.0823493	0.18997	317387	0.00102764	1.73721	0.974952	-0.372328	0.177471	0
621	rs11639852	4.83e-06	0.148033	33375	0.000118787	4.57199	0.994748	7.77205	0.16516	0.178802	317387	0.00107698	1.38792	0.973781	-0.882729	6.88932	0
622	rs11639855	1.83e-127	0.0756605	33375	0.000214214	24.0173	0.990569	283.365	3.78e-08	0.0738659	317387	0.00231159	5.50093	0.945368	12.8499	296.214	3.8e-194
623	rs11639901	3.87e-238	0.415895	33375	6.17e-05	32.9527	0.997267	538.504	5.5e-12	0.456151	317387	0.000637442	6.89209	0.984314	21.3004	559.805	1.14e-79
624	rs11639906	1.69e-276	0.0906431	33375	0.000181752	35.5301	0.991987	623.723	1.9e-06	0.0591498	317387	0.00284154	4.76339	0.933673	9.23587	632.959	6.69e-48
625	rs11639925	2.36e-266	0.0902927	33375	0.000182387	34.867	0.991959	600.554	0.000224094	0.0628895	317387	0.00268323	3.69018	0.937136	4.99731	605.551	8.37e-60
626	rs11639948	7.47e-20	0.342323	33375	6.65e-05	9.12067	0.997051	38.5575	7.64e-07	0.324425	317387	0.000721506	4.94438	0.982282	9.99028	48.5477	1.05e-301
627	rs11640002	4.54e-09	0.132613	33375	0.000130242	5.86308	0.994245	14.5101	0.400287	0.104524	317387	0.0016895	0.841109	0.959474	-1.26351	13.2466	0
628	rs11640063	2.17e-09	0.227368	33375	8.53e-05	5.98421	0.996224	15.0482	0.00812756	0.191335	317387	0.00102203	2.64672	0.975086	1.56915	16.6174	0
629	rs11640071	1.34e-17	0.221383	33375	8.69e-05	8.54009	0.996152	33.5461	0.867755	0.186003	317387	0.00104444	0.166511	0.974553	-1.82208	31.724	0
630	rs11640186	3.25e-236	0.420523	33375	6.15e-05	32.8181	0.997275	534.093	1.26e-11	0.464639	317387	0.000635719	6.77318	0.984356	20.5003	554.594	6.2e-82
631	rs11640188	1.06e-273	0.0900384	33375	0.000182851	35.3483	0.991939	617.305	1.78e-06	0.058828	317387	0.00285611	4.77738	0.933356	9.29698	626.602	1.16e-50
632	rs11640209	1.05e-273	0.0900389	33375	0.00018285	35.3488	0.991939	617.321	1.78e-06	0.058828	317387	0.00285611	4.77738	0.933356	9.29698	626.618	1.18e-50
633	rs11640336	4.52e-231	0.0979708	33375	0.000169524	32.4556	0.992522	520.296	0.00010296	0.0719675	317387	0.00236771	3.88351	0.944115	5.67717	525.973	2.3e-94
634	rs11640375	0.00617447	0.212645	33375	8.95e-05	2.73837	0.996039	0.968865	0.557182	0.320861	317387	0.000725692	0.587032	0.982181	-1.84451	-0.875646	0
635	rs11640422	0.0993551	0.301574	33375	7.11e-05	1.64799	0.996849	-1.52633	0.712789	0.374611	317387	0.000674989	0.368113	0.983405	-1.98271	-3.50903	0
636	rs11640450	5.62e-209	0.0651868	33375	0.000245847	30.8499	0.989192	468.45	0.12013	0.0291145	317387	0.00559436	1.55423	0.877302	0.0106032	468.461	2.43e-119
637	rs11640500	2.82e-113	0.065542	33375	0.000244607	22.619	0.989245	250.792	1.4e-07	0.0702108	317387	0.00242236	5.26491	0.942899	11.6368	262.429	8.06e-209
638	rs11640513	1.85e-17	0.299011	33375	7.15e-05	8.50284	0.996833	33.1571	0.265736	0.30264	317387	0.00074928	1.11294	0.981612	-1.39011	31.767	0
639	rs11640549	9.66e-187	0.413479	33375	6.18e-05	29.145	0.997262	420.603	1.14e-16	0.44601	317387	0.000640002	8.28965	0.984252	31.7426	452.346	2.43e-126
640	rs11640595	5.41e-51	0.0338199	33375	0.000458478	15.0202	0.98003	108.594	0.0275106	0.0245313	317387	0.00660836	2.2042	0.858215	1.10809	109.702	3.79e-275
641	rs11640714	3.47e-33	0.0125639	33375	0.00120758	12.002	0.949064	66.8672	0.0133401	0.0517274	317387	0.00322384	2.47456	0.925415	1.53545	68.4026	4.39e-293
642	rs11640734	1.79e-269	0.109839	33375	0.000153223	35.0722	0.993236	608.371	0.992269	0.131275	317387	0.00138664	0.00968952	0.966495	-1.69799	606.673	2.57e-59
643	rs11640786	0.250067	0.119721	33375	0.000142154	1.15019	0.993722	-1.87802	0.0645	0.151891	317387	0.00122756	1.84871	0.970225	-0.0990592	-1.97708	0
644	rs11640986	3.01e-05	0.0925843	33375	0.000178322	4.17247	0.992137	6.21352	0.298577	0.0742733	317387	0.00229992	1.03949	0.945628	-0.945062	5.26846	0
645	rs11641139	8.25e-16	0.0118062	33375	0.00128409	8.05045	0.94601	29.1959	0.00859548	0.0519446	317387	0.0032111	2.62774	0.925688	1.8962	31.0921	0
646	rs11641147	8.59e-275	0.0901052	33375	0.000182729	35.4194	0.991944	619.803	2.28e-06	0.0588003	317387	0.00285737	4.7267	0.933328	9.07208	628.875	1.13e-49
647	rs11641194	0.0747911	0.279632	33375	7.44e-05	1.78174	0.996705	-1.27567	3.69e-05	0.243997	317387	0.000857274	4.12585	0.979018	6.40071	5.12504	0
648	rs11641201	1.33e-275	0.115825	33375	0.000146288	35.4719	0.99354	622.543	0.000140504	0.0916985	317387	0.00189861	3.80728	0.954686	5.3722	627.915	4.32e-50
649	rs11641220	1.58e-20	0.0192144	33375	0.000794965	9.28724	0.965874	39.9658	0.0044267	0.055361	317387	0.00302383	2.84604	0.929717	2.43771	42.4035	2.24e-304
650	rs11641286	1.21e-90	0.077434	33375	0.00020971	20.1897	0.990766	199.588	4.98e-05	0.082011	317387	0.00210048	4.05669	0.950108	6.31888	205.906	2.29e-233
651	rs116412951	1.2e-34	0.0123773	33375	0.00122555	12.2773	0.948345	69.9919	0.323073	0.00289386	317387	0.0548036	0.988163	0.421925	-0.0680283	69.9239	2.01e-292
652	rs11641326	0.0033107	0.326487	33375	6.81e-05	2.93731	0.996981	1.39944	0.000169781	0.286535	317387	0.00077353	3.76019	0.981029	4.953	6.35244	0
653	rs11641365	6.69e-18	0.220503	33375	8.72e-05	8.62007	0.996141	34.2308	0.664589	0.174301	317387	0.00109877	0.433586	0.973265	-1.71941	32.5114	0
654	rs11641448	1.84e-45	0.275849	33375	7.5e-05	14.1511	0.996678	96.9406	7.51e-12	0.226966	317387	0.000901298	6.84761	0.977964	21.0207	117.961	1.46e-271
655	rs11641525	1.36e-163	0.0484345	33375	0.000325054	27.2575	0.985759	364.069	0.962635	0.0316113	317387	0.00516578	0.0468472	0.885626	-1.08317	362.986	3.78e-165
656	rs11641552	4.36e-274	0.0901461	33375	0.000182654	35.3736	0.991947	618.195	9.75e-07	0.0579773	317387	0.0028954	4.89672	0.932501	9.83185	628.027	4.83e-50
657	rs11641631	6.17e-227	0.0975602	33375	0.00017016	32.1612	0.992494	510.842	0.000102442	0.0695501	317387	0.00244364	3.88473	0.942426	5.68381	516.526	1.82e-98
658	rs11641639	4.62e-80	0.0705129	33375	0.000228579	18.9476	0.989943	175.401	7.58e-06	0.0778613	317387	0.00220247	4.47671	0.947812	8.02107	183.423	3.93e-243
659	rs11641675	3.14e-98	0.0622165	33375	0.000256768	21.0349	0.988717	216.496	7.06e-08	0.0709738	317387	0.00239829	5.38972	0.943434	12.2668	228.763	1.93e-223
660	rs11641682	0.137163	0.355181	33375	6.54e-05	1.48644	0.997101	-1.82018	0.596961	0.33779	317387	0.000706944	0.528776	0.982633	-1.88923	-3.70941	0
661	rs11641713	5.25e-81	0.0628308	33375	0.000254424	19.0617	0.988819	177.396	8.02e-08	0.0760779	317387	0.00224975	5.3667	0.946751	12.1675	189.564	1.83e-240
662	rs11641726	3.16e-275	0.090059	33375	0.000182814	35.4476	0.99194	620.793	1.84e-07	0.0731855	317387	0.00233136	5.215	0.944926	11.3997	632.193	3.11e-48
663	rs11641738	0.00275258	0.2043	33375	9.22e-05	2.9941	0.995921	1.7131	0.180982	0.219258	317387	0.000923772	1.33774	0.977427	-1.02093	0.692169	0
664	rs11641790	2.77e-276	0.117318	33375	0.00014467	35.5162	0.993611	624.143	0.00200503	0.0797021	317387	0.00215591	3.08949	0.948859	3.04181	627.185	2.08e-50
665	rs11641897	1.17e-264	0.090771	33375	0.000181522	34.7549	0.991997	596.706	0.000184897	0.0633149	317387	0.00266642	3.73881	0.937505	5.1662	601.872	2.11e-61
666	rs11641963	3.69e-07	0.0438067	33375	0.000357654	5.0844	0.984353	10.6446	0.0239861	0.0306703	317387	0.0053191	2.25735	0.88263	1.17757	11.8222	0
667	rs11641997	0.144128	0.199072	33375	9.4e-05	1.46059	0.995841	-1.67906	0.428284	0.223522	317387	0.000911126	0.792132	0.977729	-1.59549	-3.27455	0
668	rs11642000	0.0229536	0.193179	33375	9.61e-05	2.27421	0.995746	-0.154963	0.241185	0.215888	317387	0.00093416	1.17203	0.977179	-1.21888	-1.37385	0
669	rs11642017	2.13e-15	0.12993	33375	0.000132521	7.9337	0.994145	28.7173	0.885623	0.0971548	317387	0.00180281	0.143845	0.956873	-1.56191	27.1554	0
670	rs11642053	3.25e-44	0.199542	33375	9.38e-05	13.9478	0.995849	94.1241	0.23654	0.0999009	317387	0.0017586	1.18368	0.957886	-0.912647	93.2114	2.61e-282
671	rs11642080	4.33e-113	0.06505	33375	0.000246328	22.6001	0.989171	250.354	1.33e-07	0.0701468	317387	0.00242441	5.27519	0.942853	11.6876	262.041	5.47e-209
672	rs11642110	1.98e-12	0.114567	33375	0.000147684	7.036	0.993479	22.0749	0.44962	0.0855029	317387	0.00202239	0.756049	0.951874	-1.24491	20.83	0
673	rs11642111	6.01e-17	0.017712	33375	0.000861078	8.3651	0.963141	32.0475	0.00450869	0.0551977	317387	0.00303226	2.84019	0.929535	2.42281	34.4703	8.04e-308
674	rs11642131	2.87e-85	0.0643457	33375	0.000248836	19.5686	0.989062	187.113	2.4e-07	0.0751359	317387	0.00227563	5.16517	0.946172	11.1605	198.273	1.11e-236
675	rs11642267	4.48e-228	0.0979053	33375	0.000169625	32.2425	0.992518	513.453	0.000114905	0.0719392	317387	0.00236857	3.85675	0.944096	5.57942	519.033	2.23e-97
676	rs11642292	6.69e-14	0.221601	33375	8.69e-05	7.49382	0.996155	25.1903	0.0175598	0.185683	317387	0.00104583	2.37477	0.97452	0.912986	26.1032	0
677	rs11642389	0.000400581	0.376001	33375	6.39e-05	3.5397	0.99717	3.31325	0.598266	0.432335	317387	0.00064434	0.526896	0.984147	-1.93559	1.37766	0
678	rs11642407	1.1e-13	0.2146	33375	8.89e-05	7.42787	0.996065	24.7092	0.0291414	0.179704	317387	0.00107275	2.18157	0.973882	0.49491	25.2041	0
679	rs11642408	2.87e-13	0.213191	33375	8.93e-05	7.30038	0.996046	23.7759	0.0474624	0.177645	317387	0.00108247	1.98215	0.973651	0.0945308	23.8704	0
680	rs11642428	8.67e-280	0.117917	33375	0.000144033	35.7424	0.993639	632.169	0.0050098	0.0816306	317387	0.00210939	2.8064	0.949907	2.24375	634.413	2.87e-47
681	rs11642451	2.3e-233	0.102961	33375	0.000162205	32.6178	0.992842	525.682	0.00236249	0.075313	317387	0.00227072	3.04042	0.946282	2.91178	528.594	3.17e-93
682	rs11642483	5.3e-07	0.00597111	33375	0.00252403	5.01513	0.899136	10.1603	0.0819162	0.00632757	317387	0.0251506	1.73967	0.613963	0.453158	10.6135	0
683	rs11642507	4.12e-35	0.0144082	33375	0.00105497	12.3634	0.955212	71.4508	0.168184	0.0141352	317387	0.0113477	1.37806	0.779003	-0.0151172	71.4357	9.11e-292
684	rs11642589	5.57e-12	0.468597	33375	6.02e-05	6.89032	0.997333	20.7115	0.934764	0.437394	317387	0.000642615	0.0818525	0.984189	-2.07022	18.6413	0
685	rs11642704	7.43e-14	0.349631	33375	6.59e-05	7.48013	0.99708	24.9763	0.00159768	0.352572	317387	0.000692769	3.15633	0.982976	2.85985	27.8362	0
686	rs11642779	2.13e-11	0.114367	33375	0.000147909	6.69651	0.993469	19.7596	0.112414	0.0821197	317387	0.00209795	1.58744	0.950165	-0.302335	19.4573	0
687	rs11642820	5.83e-79	0.0623277	33375	0.00025634	18.8137	0.988735	172.742	8.93e-08	0.0758822	317387	0.00225507	5.34722	0.946632	12.0682	184.81	1.57e-242
688	rs11642823	4.32e-81	0.0628543	33375	0.000254335	19.072	0.988823	177.59	1.08e-07	0.0752599	317387	0.00227219	5.31325	0.946249	11.8949	189.485	1.69e-240
689	rs11642855	1.23e-68	0.0503521	33375	0.000313306	17.5086	0.986267	149.027	0.170562	0.0662015	317387	0.00255804	1.3704	0.939893	-0.523256	148.503	2.69e-258
690	rs11642871	0.0168031	0.0295385	33375	0.000522615	2.39099	0.9773	0.900831	0.00764381	0.0252264	317387	0.00643086	2.66741	0.861496	2.07638	2.97721	0
691	rs11642964	3.65e-79	0.0622451	33375	0.000256658	18.8386	0.988722	173.203	6.68e-07	0.0735834	317387	0.00231975	4.97048	0.945185	10.2238	183.426	3.95e-243
692	rs11642976	9.15e-16	0.066615	33375	0.000240944	8.03782	0.989405	29.6873	8.05e-05	0.068912	317387	0.00246458	3.9429	0.941962	5.89877	35.5861	2.45e-307
693	rs11642999	8.37e-86	0.0644517	33375	0.000248455	19.6312	0.989078	188.329	3.51e-08	0.077448	317387	0.00221323	5.51406	0.94757	12.9312	201.26	2.19e-235
694	rs11643047	0.00921722	0.00282768	33375	0.0053131	2.60389	0.808971	1.91485	0.919707	0.00593003	317387	0.0268259	0.100803	0.598571	-0.453321	1.46153	0
695	rs11643086	2.88e-260	0.0907991	33375	0.000181471	34.463	0.991999	586.683	0.000178271	0.0631249	317387	0.0026739	3.74797	0.937341	5.19852	591.882	9.69e-66
696	rs11643147	3.97e-96	0.0623845	33375	0.000256122	20.8041	0.988745	211.726	7.03e-08	0.070989	317387	0.00239782	5.39031	0.943445	12.2698	223.996	1.64e-225
697	rs11643231	3.24e-79	0.0624176	33375	0.000255995	18.8449	0.98875	173.324	8.96e-08	0.0757282	317387	0.00225928	5.34673	0.946538	12.0652	185.389	2.81e-242
698	rs11643271	3.22e-44	0.199485	33375	9.38e-05	13.9483	0.995848	94.1309	0.562431	0.0910197	317387	0.00191134	0.579234	0.954396	-1.38377	92.7471	1.64e-282
699	rs11643288	1.62e-97	0.061932	33375	0.000257869	20.957	0.988669	214.869	3.68e-07	0.0555566	317387	0.00301381	5.08495	0.929934	10.6933	225.563	7.87e-225
700	rs11643303	0.945927	0.116359	33375	0.000145704	0.0678227	0.993566	-2.52079	0.00329435	0.160013	317387	0.00117652	2.93885	0.971427	2.41737	-0.103416	0
701	rs11643304	1.17e-44	0.151655	33375	0.000116445	14.0204	0.994851	95.1451	0.00155629	0.165388	317387	0.00114562	3.16398	0.972157	3.07542	98.2205	3.91e-280
702	rs11643495	2.7e-94	0.0611081	33375	0.000261117	20.6008	0.988528	207.529	8.16e-08	0.0709294	317387	0.00239968	5.36345	0.943403	12.1334	219.662	2.15e-227
703	rs11643505	2.65e-76	0.039309	33375	0.00039671	18.4866	0.982674	165.888	8.7e-06	0.019296	317387	0.00835646	4.44715	0.82719	7.30194	173.19	1.41e-247
704	rs116435219	0.0186367	0.00448822	33375	0.00335296	2.35272	0.870307	1.38741	0.543646	0.00115157	317387	0.137479	0.607309	0.225378	-0.0861277	1.30128	0
705	rs11643561	4.3e-43	0.203494	33375	9.24e-05	13.7623	0.995909	91.5629	0.217952	0.099814	317387	0.00175997	1.23199	0.957855	-0.856404	90.7065	2.13e-283
706	rs11643662	1.92e-06	0.157635	33375	0.000112823	4.76153	0.995011	8.62929	0.168921	0.0798416	317387	0.00215246	1.37568	0.948936	-0.589412	8.03988	0
707	rs11643722	1.9e-99	0.0623892	33375	0.000256104	21.1677	0.988746	219.271	7.62e-08	0.0715552	317387	0.00238029	5.3759	0.943835	12.1988	231.47	2.89e-222
708	rs11643796	6.62e-208	0.089169	33375	0.000184458	30.7699	0.991869	467.139	5.82e-17	0.073076	317387	0.00233458	8.36874	0.944854	31.6379	498.776	3.56e-106
709	rs11643820	0.719507	0.029987	33375	0.000515037	0.359118	0.977622	-1.83679	0.000518991	0.032969	317387	0.00496	3.47076	0.88968	4.25643	2.41964	0
710	rs116441095	0.9091	0.00153585	33375	0.00976939	0.114174	0.697255	-0.592888	0.809044	0.00150044	317387	0.105551	0.24166	0.274818	-0.152642	-0.74553	0
711	rs11644157	9.06e-109	0.064532	33375	0.000248167	22.1564	0.989091	240.515	1.41e-07	0.0702312	317387	0.00242171	5.26394	0.942913	11.6321	252.148	2.76e-213
712	rs11644192	6.49e-43	0.199522	33375	9.38e-05	13.7324	0.995848	91.1564	0.279708	0.0992872	317387	0.00176827	1.08098	0.957665	-1.02155	90.1348	1.2e-283
713	rs11644193	6.67e-43	0.199517	33375	9.38e-05	13.7304	0.995848	91.129	0.280548	0.0992782	317387	0.00176841	1.07909	0.957662	-1.02346	90.1056	1.17e-283
714	rs11644213	3.45e-274	0.0901155	33375	0.00018271	35.3801	0.991945	618.425	1.41e-06	0.0588727	317387	0.00285408	4.82411	0.9334	9.50653	627.931	4.39e-50
715	rs11644443	2.49e-47	0.170126	33375	0.000106112	14.4504	0.995306	101.236	0.00129945	0.176485	317387	0.00108805	3.2161	0.973519	3.21904	104.455	1.99e-277
716	rs11644521	4.2e-23	0.0188401	33375	0.000810449	9.8991	0.965232	45.6131	0.00348073	0.0550476	317387	0.00304004	2.92175	0.929367	2.64169	48.2547	7.8e-302
717	rs11644526	6.22e-272	0.0902377	33375	0.000182487	35.2331	0.991955	613.281	1.5e-07	0.07339	317387	0.00232538	5.25212	0.945059	11.5839	624.865	2.04e-51
718	rs11644528	0.0061759	0.212644	33375	8.95e-05	2.73829	0.996039	0.96866	0.52784	0.319049	317387	0.000727871	0.631307	0.982128	-1.81656	-0.847899	0
719	rs11644618	5.85e-250	0.461319	33375	6.03e-05	33.7679	0.997328	565.648	8.98e-35	0.475121	317387	0.00063411	12.3007	0.984395	72.3928	638.041	1.08e-45
720	rs11644804	1.76e-228	0.0980914	33375	0.000169338	32.2714	0.99253	514.384	0.000114749	0.0720772	317387	0.00236438	3.85708	0.944189	5.58049	519.964	5.66e-97
721	rs11644827	0.0804526	0.111073	33375	0.000151731	1.74807	0.993302	-0.985308	0.0823797	0.114546	317387	0.00155913	1.73704	0.962484	-0.189436	-1.17474	0
722	rs11644923	1.13e-15	0.357697	33375	6.52e-05	8.01136	0.99711	29.0749	0.000974473	0.36378	317387	0.000683253	3.29779	0.983206	3.30305	32.3779	0
723	rs11644935	1.16e-47	0.0183056	33375	0.000833659	14.503	0.964272	99.7457	0.00377885	0.0804767	317387	0.00213695	2.89606	0.949286	2.49012	102.236	2.17e-278
724	rs11644967	1.68e-283	0.096261	33375	0.000172209	35.9806	0.992404	639.945	9.71e-05	0.0710999	317387	0.00239436	3.89775	0.943522	5.73025	645.675	2.23e-42
725	rs11644990	1.15e-34	0.264426	33375	7.7e-05	12.2809	0.996588	72.3123	2.49e-12	0.221308	317387	0.000917624	7.00383	0.977574	22.078	94.3903	8.48e-282
726	rs11644992	1.05e-05	0.175255	33375	0.000103647	4.4064	0.995415	6.97122	0.000271256	0.204277	317387	0.000972851	3.64131	0.976256	4.60194	11.5732	0
727	rs11645063	7.97e-73	0.202137	33375	9.29e-05	18.0494	0.995888	159.474	0.44153	0.116471	317387	0.0015367	0.769612	0.963004	-1.36328	158.111	4e-254
728	rs11645183	3.29e-98	0.0622178	33375	0.000256763	21.0327	0.988717	216.45	7.06e-08	0.0709738	317387	0.00239829	5.38969	0.943434	12.2666	228.716	1.84e-223
729	rs11645197	0.00487225	0.330262	33375	6.77e-05	2.81536	0.996999	1.04686	0.000274846	0.298257	317387	0.000755543	3.63792	0.981462	4.50061	5.54748	0
730	rs11645212	2.66e-96	0.0624849	33375	0.000255738	20.8234	0.988762	212.126	6.13e-08	0.070831	317387	0.00240276	5.41484	0.943335	12.3942	224.52	2.77e-225
731	rs11645240	3.48e-274	0.0901155	33375	0.00018271	35.3799	0.991945	618.415	1.41e-06	0.0588727	317387	0.00285408	4.82411	0.9334	9.50653	627.922	4.35e-50
732	rs11645303	1.86e-36	0.17589	33375	0.000103353	12.6099	0.995428	76.4475	0.00036307	0.151241	317387	0.00123189	3.56557	0.970123	4.41139	80.8589	1.13e-287
733	rs11645321	3.38e-274	0.0901157	33375	0.00018271	35.3807	0.991945	618.445	1.41e-06	0.0588727	317387	0.00285408	4.82411	0.9334	9.50653	627.952	4.48e-50
734	rs11645376	9.35e-266	0.0903739	33375	0.00018224	34.8274	0.991966	599.19	0.000188964	0.0630551	317387	0.00267666	3.73333	0.93728	5.14725	604.337	2.49e-60
735	rs11645629	1.97e-30	0.213181	33375	8.93e-05	11.4652	0.996046	62.6989	0.0931859	0.138877	317387	0.00132231	1.67883	0.968	-0.356879	62.342	1.02e-295
736	rs11645857	8.22e-150	0.130411	33375	0.000132105	26.0689	0.994163	335.238	1.59e-06	0.295539	317387	0.000759549	4.79977	0.981365	9.31291	344.551	3.73e-173
737	rs11645860	7.97e-47	0.200659	33375	9.34e-05	14.3701	0.995866	100.079	0.268073	0.100746	317387	0.00174549	1.10751	0.958187	-0.999631	99.0797	9.22e-280
738	rs11645916	9.4e-274	0.0902622	33375	0.000182443	35.3518	0.991957	617.438	1.41e-06	0.0588727	317387	0.00285408	4.82411	0.9334	9.50655	626.945	1.64e-50
739	rs11645970	2.16e-233	0.102952	33375	0.000162218	32.6196	0.992842	525.741	0.00235679	0.075261	317387	0.00227216	3.04115	0.946249	2.91403	528.655	3.37e-93
740	rs11645983	1.38e-14	0.224233	33375	8.61e-05	7.69778	0.996187	26.7303	0.0131583	0.185341	317387	0.00104732	2.47946	0.974485	1.16118	27.8914	0
741	rs11646117	2.58e-10	0.260026	33375	7.79e-05	6.32196	0.996551	17.0797	0.434317	0.328615	317387	0.000716752	0.781826	0.982397	-1.71959	15.3602	0
742	rs11646135	1.77e-07	0.141388	33375	0.000123407	5.22239	0.994545	10.9566	0.191719	0.168813	317387	0.001127	1.30551	0.972597	-0.969727	9.98692	0
743	rs11646193	1.92e-12	0.249783	33375	7.99e-05	7.04014	0.996459	21.8723	0.0285693	0.194547	317387	0.00100917	2.18938	0.975392	0.485377	22.3577	0
744	rs11646270	1.05e-233	0.103016	33375	0.000162128	32.6417	0.992846	526.458	0.00221264	0.0753862	317387	0.00226869	3.0601	0.946327	2.96838	529.426	7.28e-93
745	rs11646325	3.2e-06	0.240615	33375	8.2e-05	4.6576	0.996369	7.9981	0.260446	0.225899	317387	0.000904307	1.12534	0.977892	-1.28672	6.71138	0
746	rs11646374	1.47e-273	0.0897978	33375	0.000183293	35.3392	0.991919	616.975	8.49e-07	0.0581755	317387	0.00288614	4.92369	0.932702	9.95632	626.931	1.61e-50
747	rs11646378	5.03e-12	0.22352	33375	8.63e-05	6.90462	0.996178	20.9623	0.0413457	0.190168	317387	0.00102682	2.04005	0.974972	0.184935	21.1472	0
748	rs11646394	1.39e-53	0.131015	33375	0.000131588	15.4106	0.994186	115.479	0.000336403	0.12287	317387	0.0014673	3.58552	0.964616	4.5298	120.008	1.13e-270
749	rs11646448	1.05e-233	0.103014	33375	0.000162131	32.6417	0.992846	526.458	0.00222111	0.0754015	317387	0.00226827	3.05895	0.946336	2.96502	529.423	7.26e-93
750	rs11646515	2.17e-33	0.0163729	33375	0.000930235	12.0406	0.960298	67.9971	0.155425	0.01339	317387	0.0119702	1.42063	0.769672	0.0425444	68.0397	3.05e-293
751	rs11646542	1.47e-18	0.462232	33375	6.03e-05	8.79179	0.997329	35.582	0.907303	0.422134	317387	0.000648262	0.116441	0.984052	-2.06254	33.5194	3.11e-308
752	rs11646697	4.38e-81	0.0628443	33375	0.000254373	19.0713	0.988821	177.577	8.07e-08	0.075987	317387	0.00225222	5.36552	0.946696	12.1612	189.738	2.17e-240
753	rs11646758	4.44e-10	0.172	33375	0.000105194	6.23773	0.995346	16.679	0.491142	0.109481	317387	0.00162198	0.688494	0.961031	-1.39471	15.2843	0
754	rs11646766	5.5e-274	0.0901507	33375	0.000182646	35.367	0.991948	617.965	9.75e-07	0.0579773	317387	0.0028954	4.89672	0.932501	9.83185	627.797	3.84e-50
755	rs11646910	0.0135288	0.104118	33375	0.00016061	2.46954	0.992912	0.55299	1.16e-08	0.137815	317387	0.00133085	5.70601	0.9678	14.0372	14.5902	0
756	rs11646968	4.04e-10	0.178739	33375	0.000102058	6.25251	0.995485	16.7586	0.750234	0.178953	317387	0.00107627	0.318331	0.973798	-1.77163	14.9869	0
757	rs11647013	4.16e-31	0.213297	33375	8.93e-05	11.5992	0.996048	64.2382	0.0885401	0.138939	317387	0.00132181	1.70315	0.968012	-0.317229	63.921	4.96e-295
758	rs11647027	2.8e-96	0.0622915	33375	0.000256479	20.8209	0.988729	212.07	1.28e-08	0.0732501	317387	0.00232947	5.68817	0.944968	13.8374	225.907	1.11e-224
759	rs11647039	0.032833	0.0077515	33375	0.00194779	2.13412	0.920329	0.830882	0.11529	0.0132937	317387	0.0120557	1.57485	0.768407	0.221502	1.05238	0
760	rs11647054	0.0267313	0.205748	33375	9.17e-05	2.21542	0.995942	-0.309456	0.566507	0.313514	317387	0.000734749	0.573203	0.981963	-1.84634	-2.15579	0
761	rs11647174	5.53e-228	0.0979046	33375	0.000169626	32.236	0.992517	513.243	0.000130659	0.0718505	317387	0.00237126	3.82521	0.944036	5.46516	518.709	1.61e-97
762	rs11647253	2.77e-89	0.0644493	33375	0.000248464	20.0343	0.989078	196.236	3.76e-07	0.0757465	317387	0.00225878	5.08086	0.946549	10.7532	206.989	6.75e-233
763	rs11647276	1.45e-10	0.173726	33375	0.000104366	6.41046	0.995383	17.7631	0.505475	0.109711	317387	0.001619	0.6659	0.9611	-1.41029	16.3528	0
764	rs11647476	0.118997	0.103485	33375	0.000161478	1.559	0.992874	-1.26545	0.00501337	0.16191	317387	0.00116537	2.80617	0.971691	2.04356	0.778115	0
765	rs11647494	3.7e-43	0.203339	33375	9.25e-05	13.7731	0.995907	91.7119	0.212146	0.0997394	317387	0.00176114	1.24769	0.957828	-0.837468	90.8744	2.52e-283
766	rs11647550	3.6e-05	0.262791	33375	7.73e-05	4.13204	0.996575	5.66932	0.272951	0.230158	317387	0.000892483	1.09629	0.978175	-1.32453	4.34479	0
767	rs11647590	1.47e-10	0.131006	33375	0.000131595	6.40881	0.994185	17.8434	0.419238	0.0914605	317387	0.00190305	0.807744	0.954584	-1.23454	16.6088	0
768	rs11647734	8.07e-78	0.062493	33375	0.000255707	18.6739	0.988763	170.154	2.48e-08	0.0768263	317387	0.00222964	5.57435	0.947202	13.2457	183.4	3.84e-243
769	rs11647746	4.62e-283	0.0963495	33375	0.000172067	35.9525	0.992411	638.946	9.72e-05	0.0710983	317387	0.00239441	3.89751	0.943521	5.72937	644.676	8.21e-43
770	rs11647758	2.26e-13	0.228899	33375	8.49e-05	7.33257	0.996242	23.9903	0.0623347	0.279382	317387	0.00078546	1.86391	0.980742	-0.271283	23.719	0
771	rs11648039	3.88e-81	0.0628692	33375	0.000254279	19.0776	0.988825	177.696	7.95e-08	0.076073	317387	0.00224988	5.36831	0.946748	12.1757	189.872	2.49e-240
772	rs11648295	1.25e-07	0.129165	33375	0.000133189	5.28611	0.994115	11.3216	0.838321	0.175497	317387	0.00109286	0.204042	0.973405	-1.79325	9.52832	0
773	rs11648309	8.57e-21	0.0193336	33375	0.000790159	9.35235	0.966073	40.5577	0.00372212	0.0534584	317387	0.00312516	2.9008	0.927533	2.59012	43.1478	4.72e-304
774	rs11648312	4.01e-15	0.148477	33375	0.000118493	7.85466	0.994761	28.0604	0.555256	0.109141	317387	0.00162641	0.589903	0.960928	-1.45398	26.6064	0
775	rs11648364	1.06e-08	0.150083	33375	0.000117447	5.72088	0.994807	13.649	0.00818823	0.109122	317387	0.00162666	2.64421	0.960923	1.7382	15.3872	0
776	rs11648422	7.87e-49	0.491521	33375	5.99e-05	14.6865	0.997343	104.594	0.146614	0.370868	317387	0.000677745	1.4516	0.983339	-1.01132	103.583	8.33e-278
777	rs11648433	8.57e-229	0.097972	33375	0.000169522	32.2937	0.992522	515.095	0.000105199	0.0719959	317387	0.00236685	3.87828	0.944134	5.65797	520.753	1.25e-96
778	rs11648552	2.69e-275	0.0900614	33375	0.000182809	35.4521	0.991941	620.951	1.83e-07	0.0731829	317387	0.00233144	5.21534	0.944924	11.4013	632.352	3.65e-48
779	rs11648555	0.0939961	0.301644	33375	7.11e-05	1.67468	0.996849	-1.48218	0.715535	0.374585	317387	0.000675008	0.364433	0.983405	-1.98402	-3.4662	0
780	rs11648608	0.0998435	0.301633	33375	7.11e-05	1.64561	0.996849	-1.53028	0.714192	0.374588	317387	0.000675006	0.366232	0.983405	-1.98337	-3.51366	0
781	rs11648663	2.15e-62	0.463599	33375	6.02e-05	16.6704	0.99733	135.617	0.000201739	0.484615	317387	0.000633139	3.71683	0.984418	4.71895	140.336	7.62e-262
782	rs11648689	1.81e-273	0.0900419	33375	0.000182845	35.3333	0.991939	616.78	1.78e-06	0.0588279	317387	0.00285611	4.77739	0.933356	9.29702	626.077	6.87e-51
783	rs11648775	4.37e-73	0.0939913	33375	0.000175925	18.0826	0.992242	159.792	0.000954553	0.116549	317387	0.00153581	3.30359	0.963025	3.60633	163.399	7.91e-252
784	rs11648785	7.24e-80	0.294112	33375	7.22e-05	18.9239	0.996803	175.613	4.48e-14	0.275344	317387	0.000792538	7.54638	0.980571	25.9502	201.563	2.97e-235
785	rs11648818	2.81e-96	0.0624851	33375	0.000255737	20.8207	0.988762	212.07	6.38e-08	0.0709017	317387	0.00240054	5.40784	0.943384	12.3588	224.429	2.53e-225
786	rs11648881	5.79e-273	0.0901723	33375	0.000182607	35.3004	0.991949	615.631	1.27e-07	0.0727985	317387	0.00234278	5.28371	0.944671	11.7392	627.371	2.5e-50
787	rs11648894	6.93e-16	0.335346	33375	6.72e-05	8.07178	0.997022	29.5716	0.000468867	0.337906	317387	0.000706825	3.49794	0.982636	3.98488	33.5565	3.23e-308
788	rs11648898	0.273011	0.17303	33375	0.000104698	1.09616	0.995368	-2.08942	9.4e-29	0.127034	317387	0.00142597	11.1257	0.965578	58.0759	55.9865	1.78e-298
789	rs11648950	2.53e-09	0.185199	33375	9.93e-05	5.95946	0.995607	14.9657	0.444685	0.113969	317387	0.001566	0.764306	0.962325	-1.3583	13.6074	0
790	rs11649090	4.21e-43	0.19962	33375	9.38e-05	13.7638	0.99585	91.5857	0.28097	0.0992765	317387	0.00176844	1.07814	0.957661	-1.02443	90.5612	1.84e-283
791	rs11649100	2e-276	0.0906184	33375	0.000181797	35.5252	0.991985	623.55	2.35e-06	0.0591172	317387	0.00284301	4.72057	0.933641	9.04619	632.597	4.66e-48
792	rs11649119	4.87e-09	0.184535	33375	9.96e-05	5.8517	0.995595	14.3333	0.501622	0.114287	317387	0.0015622	0.67194	0.962413	-1.42328	12.91	0
793	rs11649140	2.31e-07	0.212839	33375	8.94e-05	5.17225	0.996042	10.5572	0.00182071	0.183953	317387	0.00105343	3.11802	0.97434	2.90488	13.4621	0
794	rs11649162	1.41e-273	0.0900479	33375	0.000182834	35.3403	0.99194	617.025	1.78e-06	0.058828	317387	0.00285611	4.77738	0.933356	9.29696	626.322	8.78e-51
795	rs11649186	2.79e-09	0.226865	33375	8.54e-05	5.94354	0.996218	14.8073	0.00792447	0.191234	317387	0.00102244	2.65527	0.975076	1.59141	16.3987	0
796	rs11649196	5.76e-26	0.153742	33375	0.000115147	10.5381	0.994908	52.6035	3.49e-05	0.0695347	317387	0.00244414	4.13871	0.942415	6.64404	59.2475	4.63e-297
797	rs11649210	1.06e-283	0.0962576	33375	0.000172214	35.9934	0.992404	640.401	9.71e-05	0.0710998	317387	0.00239436	3.89782	0.943522	5.7305	646.132	3.52e-42
798	rs11649211	1.47e-224	0.298402	33375	7.16e-05	31.9906	0.99683	507.201	3.93e-12	0.220608	317387	0.000919709	6.93954	0.977524	21.6398	528.841	4.05e-93
799	rs11649226	3.83e-09	0.255868	33375	7.87e-05	5.89145	0.996515	14.4645	0.0166249	0.202023	317387	0.000980927	2.3949	0.976064	0.932947	15.3974	0
800	rs11649229	2.45e-96	0.0624863	33375	0.000255733	20.8274	0.988762	212.208	6.14e-08	0.0708311	317387	0.00240275	5.41481	0.943335	12.3941	224.602	3.01e-225
801	rs11649375	7.37e-06	0.161414	33375	0.000110678	4.48257	0.995105	7.33776	0.00150017	0.138705	317387	0.00132368	3.17465	0.967968	3.15728	10.495	0
802	rs11649398	4.04e-38	0.0148001	33375	0.00102745	12.9083	0.95633	78.1086	0.111317	0.0128275	317387	0.012488	1.5923	0.762079	0.248188	78.3567	9.23e-289
803	rs11649478	6.54e-53	0.130356	33375	0.000132153	15.3102	0.994161	113.945	0.00100563	0.122571	317387	0.00147037	3.28895	0.964544	3.54709	117.492	9.15e-272
804	rs11649501	2.23e-274	0.0899789	33375	0.00018296	35.3924	0.991934	618.85	8.56e-07	0.0581746	317387	0.00288618	4.92219	0.932701	9.94943	628.799	1.05e-49
805	rs11649510	2.26e-274	0.0899792	33375	0.00018296	35.3921	0.991934	618.838	8.56e-07	0.0581746	317387	0.00288618	4.92219	0.932701	9.94943	628.788	1.03e-49
806	rs11649694	4.1e-15	0.148492	33375	0.000118483	7.85183	0.994762	28.0383	0.542695	0.109348	317387	0.00162371	0.608743	0.960991	-1.44392	26.5943	0
807	rs116501586	0.59842	0.0336159	33375	0.000461163	0.526674	0.979916	-1.818	0.0538233	0.0250093	317387	0.00648523	1.92826	0.860488	0.614918	-1.20308	0
808	rs116519614	2.54e-05	0.00834584	33375	0.00181017	4.21114	0.925539	6.90787	0.0222879	0.0070913	317387	0.0224591	2.28543	0.640419	1.1611	8.06897	0
809	rs116519754	0.0139473	0.00107833	33375	0.013908	2.45862	0.617996	1.38667	0.700522	0.00051069	317387	0.309808	0.384616	0.114349	-0.0522581	1.33441	0
810	rs116521159	0.0106571	0.0072392	33375	0.00208456	2.55375	0.915209	1.75054	0.634381	0.00376925	317387	0.0421127	0.47557	0.487136	-0.278785	1.47175	0
811	rs116525303	0.00369632	0.0306217	33375	0.000504692	2.90298	0.978061	2.21145	0.260786	0.0155978	317387	0.0102989	1.12454	0.795246	-0.290146	1.9213	0
812	rs116545323	0.460234	0.0248502	33375	0.000618226	0.738461	0.973258	-1.54539	0.210158	0.0131866	317387	0.0121523	1.25313	0.766984	-0.126112	-1.6715	0
813	rs116552387	0.589134	0.0336802	33375	0.000460313	0.540092	0.979952	-1.81188	0.0558586	0.0251287	317387	0.00645521	1.91214	0.861044	0.587304	-1.22458	0
814	rs116554830	0.544999	0.0167194	33375	0.000911277	0.60527	0.961075	-1.44702	0.175849	0.0226522	317387	0.0071428	1.35365	0.848486	-0.166172	-1.61319	0
815	rs116581588	0.545563	0.0167681	33375	0.000908676	0.604422	0.961182	-1.44886	0.561199	0.0121557	317387	0.0131692	0.581062	0.752315	-0.570796	-2.01966	0
816	rs116633883	1.28e-18	0.0051848	33375	0.00290452	8.80786	0.885669	33.2701	0.109911	0.0106472	317387	0.0150121	1.59859	0.727113	0.27972	33.5498	3.2e-308
817	rs116635103	0.988489	0.0129903	33375	0.00116844	0.0144271	0.950633	-1.50414	0.463243	0.00577234	317387	0.0275543	0.733517	0.592116	-0.289093	-1.79323	0
818	rs116652552	0.0560273	0.00702363	33375	0.00214807	1.91082	0.91285	0.446455	0.340228	0.00557161	317387	0.0285413	0.953715	0.58359	-0.172634	0.273821	0
819	rs116654360	2.28e-136	0.417107	33375	6.16e-05	24.8551	0.997269	305.092	0.217503	0.286269	317387	0.000773961	1.2332	0.981018	-1.23619	303.855	7.91e-191
820	rs116702500	0.616436	0.0336347	33375	0.000460914	0.500908	0.979926	-1.83123	0.0558367	0.0251288	317387	0.00645519	1.91231	0.861045	0.587585	-1.24365	0
821	rs116724909	0.0443782	0.022591	33375	0.00067848	2.0105	0.970728	0.196334	0.150077	0.0120558	317387	0.013277	1.43926	0.750793	0.0828858	0.279219	0
822	rs116726303	0.923146	0.00794266	33375	0.00190128	0.0964719	0.922083	-1.27176	0.400741	0.00210724	317387	0.0752021	0.840299	0.347216	-0.0906696	-1.36243	0
823	rs116741522	1e-18	0.00717097	33375	0.00210424	8.83508	0.914476	34.4619	0.798456	0.00112525	317387	0.140691	0.255346	0.221372	-0.117894	34.344	7.09e-308
824	rs116762022	0.609819	0.033618	33375	0.000461135	0.510332	0.979917	-1.82633	0.0537477	0.0250198	317387	0.00648258	1.92886	0.860537	0.615843	-1.21049	0
825	rs116779164	0.652812	0.0333771	33375	0.000464347	0.449859	0.97978	-1.85139	0.0501961	0.0249518	317387	0.0064998	1.95829	0.860219	0.665586	-1.18581	0
826	rs116808534	6.9e-40	0.0126216	33375	0.00120213	13.2181	0.949282	81.4376	0.156187	0.00269054	317387	0.058933	1.41801	0.404314	0.147469	81.585	2.33e-287
827	rs116833147	0.00141818	0.00737237	33375	0.00204718	3.19093	0.916602	3.42436	0.180856	0.000875513	317387	0.180778	1.33812	0.181177	0.0622621	3.48662	0
828	rs116846145	2.3e-05	0.00118753	33375	0.0126305	4.23321	0.640469	5.22715	0.863836	0.00216957	317387	0.0730461	0.171493	0.353838	-0.213149	5.014	0
829	rs116848174	2.89e-23	0.0129491	33375	0.00117211	9.93641	0.950485	45.419	0.666052	0.00770418	317387	0.0206852	0.431573	0.659139	-0.476756	44.9422	2.84e-303
830	rs116850253	3.07e-113	0.0318706	33375	0.00048554	22.6152	0.978876	248.394	0.212201	0.00955383	317387	0.0167117	1.24754	0.705322	-0.0620738	248.332	6.09e-215
831	rs116856756	7.7e-11	0.00415481	33375	0.00362081	6.50641	0.861382	17.2446	0.981935	0.000556548	317387	0.284293	0.0226431	0.123345	-0.0657893	17.1788	0
832	rs116860507	0.728836	0.0024099	33375	0.00623157	0.346674	0.783111	-0.717126	0.132311	0.0413277	317387	0.00399132	1.50505	0.90927	-0.170106	-0.887232	0
833	rs116861657	6.28e-10	0.00395345	33375	0.00380446	6.18326	0.855368	15.3848	0.651732	0.00196351	317387	0.0806953	0.451357	0.331413	-0.167536	15.2172	0
834	rs116871557	3.95e-15	0.0171433	33375	0.000889128	7.85659	0.961985	28.0549	0.831847	0.0111701	317387	0.0143169	0.212333	0.736419	-0.650096	27.4048	0
835	rs116874712	1.28e-37	0.00673485	33375	0.00223952	12.8193	0.909476	73.5276	0.332219	0.00387468	317387	0.0409711	0.969654	0.494003	-0.108374	73.4192	6.62e-291
836	rs116881965	0.000855126	0.010898	33375	0.00138983	3.33431	0.941823	3.81327	0.809673	0.0155513	317387	0.0103292	0.240848	0.794767	-0.768753	3.04452	0
837	rs116889318	0.0374068	0.00110861	33375	0.0135286	2.0813	0.624505	0.862859	0.223079	0.0612819	317387	0.00274891	1.21838	0.935696	-0.677571	0.185288	0
838	rs116891340	0.00108218	0.0111633	33375	0.00135716	3.26824	0.943113	3.60354	0.95996	0.107935	317387	0.00164236	0.0502038	0.96056	-1.61528	1.98826	0
839	rs116895175	1.54e-21	0.0325143	33375	0.000476244	9.53234	0.979272	42.5529	4.3e-05	0.0244112	317387	0.00664006	4.09053	0.857632	6.20047	48.7533	1.28e-301
840	rs116902829	7.5e-32	0.0153267	33375	0.000992677	11.745	0.957745	64.4757	0.661506	0.00137462	317387	0.115197	0.437835	0.257736	-0.124321	64.3513	7.63e-295
841	rs116927526	6.35e-17	0.00391134	33375	0.00384526	8.35848	0.854044	28.8713	0.64258	0.000439199	317387	0.360211	0.464095	0.0999472	-0.0418874	28.8294	0
842	rs116932393	0.00225824	0.017064	33375	0.000893188	3.05398	0.961818	2.85265	0.101526	0.0192187	317387	0.00838941	1.6375	0.826627	0.232107	3.08476	0
843	rs116937930	6.12e-08	0.10466	33375	0.000159875	5.41529	0.992945	12.0822	0.235164	0.0489325	317387	0.00339797	1.18716	0.921702	-0.624116	11.4581	0
844	rs116942629	0.169742	0.0297653	33375	0.000518754	1.37303	0.977464	-0.974949	0.13111	0.0117382	317387	0.0136318	1.50974	0.745826	0.165117	-0.809832	0
845	rs116950354	0.0549591	0.0142328	33375	0.00106779	1.9192	0.954693	0.211075	0.808484	0.0110556	317387	0.0144635	0.242382	0.734437	-0.641377	-0.430302	0
846	rs116953717	5.76e-24	0.0130585	33375	0.00116242	10.0959	0.950875	46.9534	0.123489	0.0216156	317387	0.00747741	1.54029	0.842506	0.0752395	47.0286	2.29e-302
847	rs116954456	3.42e-06	0.00175598	33375	0.00854658	4.64377	0.724717	7.16915	0.0593895	0.0281274	317387	0.00578481	1.8853	0.873652	0.518275	7.68742	0
848	rs116957042	4.1e-31	0.0206292	33375	0.000741514	11.6005	0.968095	63.4162	0.433372	0.00347431	317387	0.0456742	0.783435	0.466885	-0.171229	63.245	2.52e-295
849	rs116961880	0.838353	0.00755877	33375	0.00199707	0.204001	0.918477	-1.23432	0.213518	0.00370294	317387	0.042864	1.24395	0.482719	0.0438979	-1.19043	0
850	rs116971855	2.13e-16	0.0285323	33375	0.000540485	8.21441	0.976542	31.0706	0.000248605	0.0186388	317387	0.00864532	3.66369	0.822279	4.65481	35.7254	2.82e-307
851	rs116981345	8.31e-07	0.0142172	33375	0.00106894	4.92787	0.954646	10.0446	0.00172799	0.0316092	317387	0.00516611	3.13339	0.88562	3.26346	13.3081	0
852	rs116983808	2.84e-09	0.0380824	33375	0.000408965	5.94057	0.982148	15.3174	0.011265	0.0277326	317387	0.00586478	2.53437	0.872129	1.77249	17.0898	0
853	rs116985242	9.14e-11	0.0916234	33375	0.000180002	6.48055	0.992063	18.414	0.00133177	0.0697661	317387	0.00243664	3.20904	0.942582	3.42464	21.8386	0
854	rs116985599	0.00298195	0.00352036	33375	0.00427064	2.96959	0.840473	2.78808	0.515865	0.00141491	317387	0.111922	0.649733	0.263294	-0.097208	2.69087	0
855	rs116986688	0.0554026	0.0318951	33375	0.000485179	1.91571	0.978892	-0.132812	0.735338	0.00756509	317387	0.0210626	0.338033	0.655066	-0.494775	-0.627587	0
856	rs116993111	6.05e-11	0.00303433	33375	0.00495229	6.54238	0.819604	16.6843	0.531762	0.000365219	317387	0.433145	0.625319	0.0845407	-0.027636	16.6567	0
857	rs116993143	0.692564	0.0459565	33375	0.000341691	0.395378	0.985041	-2.02423	0.066876	0.0578218	317387	0.00290271	1.83251	0.932342	0.218794	-1.80543	0
858	rs116993299	0.199345	0.0158989	33375	0.000957507	1.28342	0.959181	-0.809342	0.379909	0.0341503	317387	0.00479428	0.878064	0.892971	-0.773089	-1.58243	0
859	rs116996369	2.05e-18	0.0433842	33375	0.000360977	8.75478	0.98421	35.6438	0.00343202	0.0543115	317387	0.00307885	2.92613	0.92853	2.65592	38.2997	3.7e-306
860	rs116999413	1.45e-08	0.0149963	33375	0.00101421	5.6676	0.956868	13.7964	0.700789	0.0119801	317387	0.0133598	0.384256	0.749627	-0.63706	13.1593	0
861	rs117015331	4.75e-24	0.0176634	33375	0.000863404	10.1149	0.963045	47.6157	0.0686025	0.0137288	317387	0.0116788	1.82103	0.774012	0.539732	48.1555	7.06e-302
862	rs117016685	1.23e-08	0.025922	33375	0.000593317	5.69562	0.974308	13.9725	0.140838	0.021014	317387	0.00768675	1.47268	0.838808	-0.00298386	13.9695	0
863	rs117025646	1.62e-11	0.00641281	33375	0.00235123	6.73693	0.905388	19.3671	0.077818	0.011454	317387	0.0139661	1.76349	0.741207	0.476675	19.8437	0
864	rs117029182	2.02e-09	0.00669008	33375	0.00225441	5.99631	0.908929	15.1425	0.941062	0.00404131	317387	0.0392884	0.0739351	0.504487	-0.349702	14.7928	0
865	rs117030214	1.73e-69	0.026853	33375	0.000573294	17.6199	0.975153	149.525	0.435944	0.03391	317387	0.00482706	0.779061	0.892318	-0.843498	148.682	3.21e-258
866	rs117032784	1.25e-19	0.0653917	33375	0.00024513	9.06501	0.989223	38.3792	0.0840001	0.108008	317387	0.00164139	1.72793	0.960583	-0.182744	38.1965	3.34e-306
867	rs117040972	0.00541963	0.00367451	33375	0.00409212	2.78097	0.846115	2.33607	0.697039	0.00811169	317387	0.0196541	0.389321	0.670532	-0.504322	1.83175	0
868	rs117040995	6.34e-11	0.0433595	33375	0.000361173	6.53559	0.984201	18.9457	0.11945	0.0211289	317387	0.00764584	1.55709	0.839528	0.102908	19.0486	0
869	rs117047118	6.53e-05	0.00589814	33375	0.00255507	3.99285	0.898022	6.01701	0.730353	0.000202221	317387	0.782149	0.344656	0.048653	-0.0220485	5.99496	0
870	rs117052270	6.18e-32	0.0162694	33375	0.000936054	11.7613	0.960059	64.7917	0.767948	0.0014325	317387	0.110549	0.29506	0.265694	-0.142849	64.6489	1.03e-294
871	rs117053233	1.11e-26	0.0127944	33375	0.0011861	10.692	0.949924	52.7999	0.287808	0.00538309	317387	0.0295352	1.06294	0.575248	-0.103154	52.6967	6.62e-300
872	rs117053987	7.37e-05	0.0160993	33375	0.000945781	3.96413	0.959661	5.93499	0.469968	0.00696948	317387	0.0228489	0.722531	0.636447	-0.339787	5.5952	0
873	rs117058444	0.00858954	0.00973066	33375	0.00155472	2.62797	0.935367	1.86042	0.295515	0.0789733	317387	0.00217408	1.0461	0.94845	-0.963644	0.896774	0
874	rs117061705	2.53e-22	0.0338	33375	0.000458738	9.71784	0.980019	44.3182	0.000812438	0.040053	317387	0.00411287	3.34852	0.906765	3.89728	48.2155	7.5e-302
875	rs117065162	0.000301356	0.00348544	33375	0.00431328	3.61413	0.839136	4.56678	0.632866	0.00541618	317387	0.0293558	0.477697	0.576737	-0.364076	4.2027	0
876	rs117066165	2.21e-05	0.0160569	33375	0.000948237	4.24241	0.95956	7.03111	0.289023	0.00707888	317387	0.0224982	1.06027	0.640018	-0.151107	6.88001	0
877	rs117066224	0.0714381	0.00139233	33375	0.0107749	1.80268	0.676186	0.534896	0.0722836	0.000143086	317387	1.10533	1.79733	0.0349244	0.0386352	0.573531	0
878	rs117068486	3.04e-05	0.0166592	33375	0.000914514	4.1702	0.960942	6.7343	0.35125	0.0277944	317387	0.00585211	0.932167	0.87237	-0.650293	6.08401	0
879	rs117071753	0.1006	0.00195376	33375	0.00768293	1.64195	0.745454	0.320737	0.764339	0.000235026	317387	0.672998	0.299788	0.0561011	-0.0263471	0.29439	0
880	rs117072674	0.356137	0.00575923	33375	0.00261633	0.922751	0.895831	-0.749486	0.0578216	0.00269958	317387	0.0587362	1.89705	0.40512	0.469273	-0.280213	0
881	rs117075095	1.79e-115	0.0153375	33375	0.000991989	22.8411	0.957773	248.261	0.876297	0.00314174	317387	0.0504922	0.155665	0.442027	-0.286367	247.975	4.26e-215
882	rs117079428	6.29e-66	0.0593858	33375	0.000268197	17.1499	0.988221	143.107	0.510732	0.0341503	317387	0.00479428	0.657698	0.892971	-0.924193	142.183	4.84e-261
883	rs117082295	0.194203	0.00674708	33375	0.00223549	1.29824	0.909624	-0.435332	0.154805	0.0015448	317387	0.102524	1.42276	0.280654	0.119351	-0.315981	0
884	rs117088049	0.000862303	0.0106251	33375	0.00142513	3.33198	0.940434	3.81006	0.783659	0.101902	317387	0.00172791	0.274554	0.958591	-1.556	2.25406	0
885	rs117090085	3.25e-44	0.0144558	33375	0.00105155	13.9478	0.955351	91.3728	0.0237624	0.00834713	317387	0.0191043	2.26095	0.67677	1.16509	92.5379	1.33e-282
886	rs117095840	6.63e-07	0.00292966	33375	0.00512868	4.97179	0.814371	9.22311	0.0101768	0.00825307	317387	0.0193202	2.56976	0.674307	1.66555	10.8887	0
887	rs117098882	0.0961634	0.0528689	33375	0.000299184	1.66374	0.986877	-0.800849	0.000161912	0.0699302	317387	0.00243135	3.77205	0.942699	5.27681	4.47596	0
888	rs117106841	1.08e-16	0.00917711	33375	0.00164758	8.296	0.93177	30.7215	0.109862	0.00151325	317387	0.104659	1.59881	0.276513	0.191576	30.9131	0
889	rs117109583	2.82e-166	0.0752566	33375	0.00021527	27.4828	0.990523	371.744	0.00778538	0.0669064	317387	0.002533	2.66124	0.940446	1.91977	373.664	1.64e-160
890	rs117114615	3.56e-32	0.0163032	33375	0.000934146	11.8077	0.960137	65.3212	0.0172806	0.00234168	317387	0.067689	2.38068	0.37144	0.820434	66.1417	4.57e-294
891	rs117114665	2.04e-56	0.00857714	33375	0.00176176	15.8267	0.927385	114.837	0.218576	0.00611438	317387	0.0260219	1.23032	0.60586	-0.00698048	114.83	6.38e-273
892	rs117116641	4.82e-07	0.00716789	33375	0.00210514	5.03343	0.914443	10.3546	0.0468252	0.00425597	317387	0.0373148	1.98788	0.517365	0.657978	11.0126	0
893	rs117117251	0.116315	0.0106517	33375	0.00142161	1.57043	0.940572	-0.251654	0.3065	0.0790441	317387	0.0021723	1.02259	0.94849	-0.987072	-1.23873	0
894	rs117124148	8.06e-29	0.0128264	33375	0.00118318	11.1394	0.950041	57.4456	0.457833	0.00315364	317387	0.0503022	0.74242	0.442957	-0.17048	57.2751	6.45e-298
895	rs117156175	2.88e-40	0.0340855	33375	0.00045503	13.2836	0.980177	84.5181	8.97e-09	0.0178985	317387	0.00899611	5.74921	0.816391	12.6448	97.1629	1.36e-280
896	rs117158547	2.12e-29	0.0149089	33375	0.00102006	11.2579	0.95663	59.0524	0.637266	0.00125694	317387	0.125968	0.471525	0.241011	-0.111091	58.9413	3.41e-297
897	rs117159335	4.25e-11	0.116278	33375	0.000145793	6.59505	0.993562	19.0846	0.326368	0.0943722	317387	0.00185027	0.981456	0.955788	-1.09905	17.9855	0
898	rs117163814	0.625585	0.033592	33375	0.000461479	0.487951	0.979902	-1.83691	0.049768	0.0249593	317387	0.00649789	1.96195	0.860254	0.671705	-1.16521	0
899	rs117167218	0.0106395	0.00191159	33375	0.00785208	2.55432	0.7413	1.74229	0.0165875	0.000166358	317387	0.950728	2.39573	0.0403744	0.0952583	1.83754	0
900	rs117169628	4.42e-14	0.143373	33375	0.00012198	7.54806	0.994608	25.7216	0.106129	0.121748	317387	0.00147893	1.61584	0.964345	-0.408012	25.3136	0
901	rs117170515	0.359245	0.000890341	33375	0.0168414	0.916804	0.571916	-0.183862	0.99684	0.0387025	317387	0.00425041	0.00396048	0.903946	-1.17142	-1.35528	0
902	rs117177963	3.23e-09	0.00748897	33375	0.00201554	5.91937	0.917785	14.8299	0.553735	0.00845194	317387	0.0188694	0.592173	0.67947	-0.449756	14.3802	0
903	rs117180523	0.394769	0.0106846	33375	0.00141728	0.851001	0.940742	-1.07229	0.0206044	0.0036782	317387	0.0431512	2.31516	0.481051	0.96123	-0.111057	0
904	rs117182036	0.33187	0.00132676	33375	0.0113066	0.970354	0.66555	-0.234297	0.0406687	0.00339965	317387	0.0466737	2.04689	0.461501	0.657306	0.423008	0
905	rs117182307	1.18e-05	0.006557	33375	0.00229986	4.38188	0.907263	7.52114	0.0605606	0.0114206	317387	0.0140064	1.87669	0.740653	0.629483	8.15063	0
906	rs117183185	0.00699923	0.00309098	33375	0.0048618	2.69688	0.822314	2.12655	0.988077	0.000618482	317387	0.255841	0.0149438	0.135208	-0.072618	2.05393	0
907	rs117185371	2.71e-106	0.0217148	33375	0.000705225	21.8981	0.969609	230.729	0.0463532	0.0116488	317387	0.0137352	1.99216	0.744391	0.795084	231.524	3.05e-222
908	rs117186138	9.38e-130	0.0199101	33375	0.000767732	24.2356	0.967004	282.287	0.401753	0.00672621	317387	0.0236695	0.838495	0.628245	-0.273909	282.013	2.58e-200
909	rs117189008	8.04e-15	0.016839	33375	0.000904915	7.76702	0.961337	27.3707	0.312617	0.00762346	317387	0.0209025	1.00975	0.656787	-0.199876	27.1708	0
910	rs117197610	0.113245	0.0106631	33375	0.00142011	1.58378	0.940631	-0.232279	0.334544	0.0773971	317387	0.00221456	0.965002	0.94754	-1.03267	-1.26495	0
911	rs117204628	1.76e-72	0.032794	33375	0.000472319	18.0058	0.97944	156.828	0.00623161	0.00419473	317387	0.0378573	2.73534	0.513761	1.56147	158.39	5.29e-254
912	rs117211274	0.36426	0.0327718	33375	0.000472628	0.907277	0.979426	-1.53877	0.237872	0.0199426	317387	0.00809085	1.18032	0.831759	-0.311792	-1.85056	0
913	rs117211912	0.0825696	0.0175131	33375	0.000870681	1.73597	0.962745	-0.194325	0.21162	0.00290828	317387	0.0545326	1.24912	0.423134	0.0550372	-0.139288	0
914	rs117212835	0.000754241	0.0110318	33375	0.00137316	3.36906	0.942481	3.92104	0.794694	0.0155369	317387	0.0103387	0.26022	0.794618	-0.764538	3.1565	0
915	rs117215304	0.0885646	0.0231839	33375	0.00066153	1.70302	0.971438	-0.369128	0.177368	0.0377792	317387	0.00435011	1.3489	0.901914	-0.340422	-0.709551	0
916	rs117217569	4.8e-18	0.0444644	33375	0.000352606	8.65801	0.98457	34.8165	0.00479137	0.0555808	317387	0.00301258	2.82074	0.929961	2.37029	37.1868	1.22e-306
917	rs117229196	9.19e-14	0.0967798	33375	0.000171384	7.452	0.992441	25.1137	0.0930958	0.0891539	317387	0.00194734	1.67929	0.953576	-0.190427	24.9233	0
918	rs117233356	0.156462	0.00183358	33375	0.00818551	1.41707	0.733245	0.0754992	0.674707	0.00011148	317387	1.41866	0.419697	0.0274224	-0.0114875	0.0640116	0
919	rs117243052	4.59e-39	0.0127781	33375	0.00118759	13.0748	0.949864	79.6929	0.16644	0.00271452	317387	0.0584138	1.38373	0.406447	0.128302	79.8212	3.99e-288
920	rs117254086	3.75e-28	0.0171106	33375	0.000890797	11.0017	0.961917	56.5798	0.658992	0.00143725	317387	0.110184	0.441305	0.266339	-0.128919	56.4509	2.83e-298
921	rs117254779	0.133997	0.00172599	33375	0.00869482	1.49852	0.721274	0.171075	0.59503	0.0360911	317387	0.0045456	0.531561	0.897956	-1.01431	-0.843239	0
922	rs117264176	3.38e-08	0.0145496	33375	0.00104487	5.52049	0.955622	13.0042	0.611488	0.00671693	317387	0.0237019	0.507951	0.627924	-0.413323	12.5908	0
923	rs117273249	4.21e-110	0.0392554	33375	0.000397229	22.2942	0.982652	242.177	0.0284656	0.0905625	317387	0.00192002	2.19081	0.954198	0.748193	242.925	2.73e-217
924	rs117284066	9.64e-11	0.0759101	33375	0.000213567	6.47252	0.990597	18.4164	0.0458448	0.0428999	317387	0.00385136	1.99682	0.912172	0.602357	19.0188	0
925	rs117294004	0.000124537	0.0056066	33375	0.00268714	3.83702	0.893313	5.45706	0.377129	0.00103905	317387	0.15235	0.883199	0.207954	-0.0354617	5.4216	0
926	rs117296012	1.88e-27	0.0701514	33375	0.000229668	10.8555	0.989896	56.0283	0.00126891	0.0531512	317387	0.0031422	3.22292	0.927166	3.50555	59.5338	6.17e-297
927	rs117299059	1.83e-50	0.0396287	33375	0.00039364	14.9392	0.982806	107.64	0.589855	0.0152922	317387	0.0105015	0.539046	0.792056	-0.670169	106.97	2.46e-276
928	rs117311218	0.100628	0.014914	33375	0.00101972	1.64182	0.956644	-0.279808	0.206175	0.0242645	317387	0.0066792	1.26415	0.856913	-0.287441	-0.567249	0
929	rs117316142	1.61e-60	0.0266624	33375	0.000577279	16.4105	0.974985	129.439	0.152996	0.0250429	317387	0.00647676	1.42903	0.860645	-0.106595	129.332	1.27e-266
930	rs117317047	0.0141124	0.006907	33375	0.00218408	2.45439	0.911519	1.53303	0.280569	0.00118048	317387	0.134116	1.07904	0.229731	0.00323378	1.53626	0
931	rs117323342	1.1e-11	0.0161348	33375	0.000943734	6.79277	0.959745	20.5359	0.169404	0.0102114	317387	0.0156459	1.37412	0.718831	0.0442519	20.5801	0
932	rs117329627	1.53e-05	0.00301972	33375	0.00497617	4.32475	0.818891	6.80373	0.744341	0.00889239	317387	0.0179427	0.32611	0.690337	-0.549427	6.2543	0
933	rs117334149	7.45e-06	0.00258767	33375	0.0058045	4.48042	0.794926	7.18656	0.0170373	0.0080468	317387	0.0198113	2.3859	0.66877	1.35102	8.53758	0
934	rs117336193	1.98e-19	0.0139002	33375	0.00109297	9.01447	0.953674	37.212	0.0759399	0.0200577	317387	0.00804537	1.77475	0.832546	0.41762	37.6296	1.89e-306
935	rs117348982	1.3e-17	0.00837017	33375	0.00180495	8.54373	0.925737	32.4872	0.0670981	0.00971016	317387	0.0164452	1.83102	0.708652	0.571302	33.0585	0
936	rs117350298	0.58859	0.00920005	33375	0.00164351	0.54088	0.931927	-1.20727	0.908616	0.00330698	317387	0.0479772	0.114784	0.454663	-0.300181	-1.50745	0
937	rs117350523	8.05e-16	0.0318202	33375	0.000486284	8.05349	0.978845	29.8154	0.995707	0.0272132	317387	0.00597352	0.0053805	0.870066	-1.02035	28.795	0
938	rs117352214	5.31e-20	0.00906884	33375	0.00166707	9.15763	0.931019	37.7016	0.817557	0.00707411	317387	0.0225133	0.230688	0.639864	-0.493611	37.208	1.24e-306
939	rs117353460	5.36e-12	0.0332383	33375	0.00046622	6.89575	0.9797	21.3445	0.279534	0.0280387	317387	0.00580258	1.08137	0.873313	-0.522413	20.8221	0
940	rs117358117	6.59e-13	0.00380134	33375	0.00395609	7.18777	0.850466	21.0192	0.556301	0.00201445	317387	0.0786587	0.588345	0.337101	-0.147223	20.8719	0
941	rs117366368	8.78e-12	0.0107485	33375	0.00140894	6.82517	0.94107	20.5032	0.395348	0.00145502	317387	0.108841	0.849959	0.268744	-0.0594214	20.4438	0
942	rs117382825	3.12e-41	0.0342691	33375	0.000452679	13.4489	0.980278	86.6901	9.97e-09	0.0180885	317387	0.00890334	5.73118	0.81794	12.5815	99.2716	1.12e-279
943	rs117384401	1.14e-06	0.0491823	33375	0.000320363	4.8655	0.985962	9.53739	0.434382	0.0309571	317387	0.00527138	0.781715	0.88356	-0.805229	8.73216	0
944	rs117386670	9.52e-06	0.00409298	33375	0.00367528	4.42776	0.85959	7.44457	0.798786	0.00273534	317387	0.0579704	0.254919	0.408287	-0.249101	7.19547	0
945	rs117388809	0.00169375	0.0110468	33375	0.00137131	3.13926	0.942554	3.21596	0.821487	0.0155381	317387	0.0103379	0.225633	0.79463	-0.771245	2.44471	0
946	rs117398659	0.0148943	0.00128281	33375	0.0116935	2.43494	0.65802	1.41418	0.129236	0.0129385	317387	0.0123822	1.51712	0.763617	0.157641	1.57182	0
947	rs117405495	2.29e-14	0.0338621	33375	0.000457926	7.63318	0.980054	26.5943	0.143772	0.0470319	317387	0.00352823	1.46189	0.918944	-0.274362	26.3199	0
948	rs117408497	4.38e-14	0.00418767	33375	0.00359252	7.54923	0.862316	23.5807	0.907018	0.00821324	317387	0.0194131	0.116801	0.673252	-0.554691	23.026	0
949	rs117417690	0	0.0795805	33375	0.00020453	37.5396	0.990992	695.907	5.16e-14	0.0752439	317387	0.00227263	7.52785	0.946239	25.3494	721.256	1.49e-09
950	rs117423375	3.38e-10	0.0777092	33375	0.00020903	6.28047	0.990795	17.1966	0.0506279	0.043218	317387	0.00382428	1.95462	0.912736	0.524164	17.7208	0
951	rs117424059	0.0375829	0.0293068	33375	0.000526621	2.07938	0.97713	0.223495	0.832826	0.0325387	317387	0.00502336	0.211079	0.888428	-1.07675	-0.853255	0
952	rs117424452	1.19e-10	0.0632918	33375	0.000252695	6.441	0.988894	18.2627	0.00453659	0.0409402	317387	0.00402747	2.83822	0.908524	2.46347	20.7262	0
953	rs117425352	0.457179	0.0194607	33375	0.000785101	0.743501	0.966283	-1.4278	0.00309985	0.0106167	317387	0.0150548	2.95766	0.726549	2.52952	1.10172	0
954	rs117429725	0.456347	0.004176	33375	0.00360251	0.744876	0.861986	-0.751068	0.565053	2.49e-05	317387	6.35175	0.575352	0.00625807	-0.00210306	-0.753171	0
955	rs117435455	4.43e-12	0.0463221	33375	0.000339124	6.92267	0.985152	21.501	0.331849	0.0351326	317387	0.00466498	0.970396	0.895556	-0.707894	20.7931	0
956	rs117437229	0.00282774	0.0111331	33375	0.0013608	2.98587	0.942969	2.7714	0.827103	0.0155396	317387	0.0103369	0.218419	0.794646	-0.772555	1.99884	0
957	rs117437258	1.05e-15	0.0756096	33375	0.000214346	8.02132	0.990563	29.5356	0.12416	0.0256019	317387	0.00633898	1.53754	0.863204	0.025693	29.5613	0
958	rs117439689	3.27e-22	0.00386517	33375	0.00389101	9.69182	0.852563	39.084	0.271366	0.000489364	317387	0.323302	1.09992	0.110101	0.00827805	39.0923	8.18e-306
959	rs117439727	0.950495	0.00516764	33375	0.00291411	0.0620847	0.885335	-1.08116	0.167109	0.00828575	317387	0.0192446	1.38155	0.675167	0.0821199	-0.999043	0
960	rs117449544	3.83e-21	0.0484843	33375	0.000324737	9.43709	0.985773	41.7695	0.771283	0.0595302	317387	0.00282453	0.290697	0.934044	-1.31992	40.4496	3.18e-305
961	rs117451609	0.00117644	0.00786744	33375	0.00191931	3.24453	0.921402	3.57809	0.802187	0.00126948	317387	0.124725	0.250518	0.242829	-0.131463	3.44662	0
962	rs117454911	0.357068	0.00318834	33375	0.0047138	0.920966	0.826786	-0.525984	0.480379	0.000938182	317387	0.168713	0.705693	0.191651	-0.0586593	-0.584643	0
963	rs117458677	0.00327408	0.00785019	33375	0.0019235	2.94076	0.921244	2.71279	0.0881029	0.00166271	317387	0.0952651	1.70549	0.295716	0.254787	2.96758	0
964	rs117461227	7.7e-17	0.023985	33375	0.00063996	8.33571	0.972344	31.9872	0.589217	0.0184791	317387	0.00871861	0.539971	0.821041	-0.740606	31.2466	0
965	rs117468530	2.03e-31	0.0168989	33375	0.000901762	11.6603	0.961466	63.7334	0.261735	0.0256265	317387	0.00633305	1.1223	0.863315	-0.45134	63.282	2.62e-295
966	rs117472268	0.0229034	0.00130172	33375	0.0115238	2.27504	0.661301	1.17006	0.125498	0.0129629	317387	0.0123592	1.5321	0.763953	0.174762	1.34483	0
967	rs117473347	7.19e-41	0.0493184	33375	0.000319525	13.3871	0.985998	86.2183	0.12703	0.0091232	317387	0.0174929	1.52592	0.695739	0.215055	86.4334	2.97e-285
968	rs117477270	6.89e-57	0.00857597	33375	0.001762	15.8947	0.927376	115.836	0.21851	0.00612746	317387	0.0259667	1.2305	0.606367	-0.0071088	115.829	1.73e-272
969	rs117480853	0.00197006	0.00415747	33375	0.0036185	3.09471	0.861458	3.1369	0.97174	0.00046839	317387	0.337772	0.0354261	0.105884	-0.0558934	3.081	0
970	rs117482119	0.000844773	0.0292641	33375	0.000527366	3.33769	0.977098	3.55426	0.0014472	0.0763623	317387	0.00224206	3.18507	0.946924	3.3351	6.88936	0
971	rs117489180	0.859785	0.0126981	33375	0.00119498	0.176648	0.949568	-1.47875	0.658986	0.00253296	317387	0.0625894	0.441314	0.389904	-0.209101	-1.68785	0
972	rs117496293	1.47e-09	0.112864	33375	0.000149625	6.04709	0.993394	15.653	0.315945	0.0936207	317387	0.00186357	1.00283	0.955485	-1.07551	14.5775	0
973	rs117499463	0.795822	0.00123127	33375	0.0121823	0.258758	0.648745	-0.501403	0.415137	0.0122867	317387	0.0130305	0.814887	0.754283	-0.45135	-0.952753	0
974	rs117499476	5.77e-88	0.0639043	33375	0.000250437	19.8825	0.988992	193.226	2.39e-06	0.0608345	317387	0.00276781	4.71761	0.935283	9.03891	202.264	5.99e-235
975	rs117501872	0.894137	0.0012862	33375	0.0116627	0.133071	0.658613	-0.531538	0.620466	0.0144989	317387	0.0110671	0.49519	0.783282	-0.668545	-1.20008	0
976	rs117505012	0.034629	0.0213619	33375	0.000716616	2.11267	0.969133	0.423762	0.943187	0.0174428	317387	0.00922686	0.0712648	0.812565	-0.835097	-0.411335	0
977	rs117513074	0.155717	0.00144842	33375	0.0103582	1.41962	0.684761	0.112798	0.465126	0.0028404	317387	0.055832	0.730432	0.417397	-0.158777	-0.0459795	0
978	rs117522648	0.759114	0.00789269	33375	0.00191322	0.306644	0.921632	-1.22984	0.722484	0.00193376	317387	0.0819343	0.355141	0.328045	-0.178095	-1.40793	0
979	rs117523575	0.117509	0.0106155	33375	0.00142641	1.56532	0.940384	-0.257843	0.326141	0.0776017	317387	0.00220922	0.981916	0.94766	-1.01815	-1.276	0
980	rs117534184	2.08e-39	0.0125579	33375	0.00120815	13.1347	0.949041	80.3761	0.164453	0.00270764	317387	0.0585618	1.39025	0.405837	0.131899	80.508	7.93e-288
981	rs117548180	6.65e-07	0.0169317	33375	0.000900046	4.97127	0.961537	10.2524	0.0925699	0.0112369	317387	0.0142328	1.68199	0.737562	0.37445	10.6269	0
982	rs117551185	1.38e-05	0.0122726	33375	0.00123588	4.34692	0.947932	7.47831	0.0057601	0.0187145	317387	0.00861101	2.76113	0.822859	2.27128	9.74959	0
983	rs117555004	1.64e-12	0.00353403	33375	0.00425418	7.06237	0.84099	20.0537	0.0682166	0.028076	317387	0.00579509	1.82357	0.873456	0.418721	20.4724	0
984	rs117555146	5.74e-24	0.0130494	33375	0.00116322	10.0962	0.950843	46.9547	0.105545	0.0212415	317387	0.00760619	1.61855	0.840227	0.183567	47.1382	2.55e-302
985	rs117556078	0.00147785	0.00258165	33375	0.005818	3.179	0.794548	3.22359	0.0331467	0.0126666	317387	0.0126446	2.1303	0.759813	1.01092	4.23451	0
986	rs117557103	0.708304	0.00879485	33375	0.00171853	0.374134	0.929041	-1.2578	0.000471683	0.00356098	317387	0.0445664	3.49634	0.473001	2.5708	1.313	0
987	rs117558576	5.07e-51	0.0503119	33375	0.000313543	15.0246	0.986256	109.174	0.449988	0.113185	317387	0.00157545	0.755435	0.962106	-1.36195	107.812	5.72e-276
988	rs117565673	0.199279	0.0701935	33375	0.00022954	1.28361	0.989901	-1.48216	3.22e-10	0.0579367	317387	0.0028973	6.288	0.93246	17.0867	15.6046	0
989	rs117567261	0.0647068	0.00166292	33375	0.00902402	1.84728	0.713741	0.592369	0.765914	0.0613925	317387	0.00274428	0.297724	0.935798	-1.33138	-0.739015	0
990	rs117567292	2.33e-07	0.0273708	33375	0.000562748	5.17086	0.975599	11.1861	0.0109926	0.0398992	317387	0.00412807	2.54293	0.906453	1.74615	12.9323	0
991	rs117568059	0.00100358	0.0245138	33375	0.000626494	3.28952	0.97291	3.45961	0.0818748	0.0219581	317387	0.00736335	1.73991	0.844535	0.347658	3.80727	0
992	rs117570427	5.95e-26	0.0150701	33375	0.00100932	10.5351	0.957067	51.5377	0.00833643	0.0883004	317387	0.00196432	2.63813	0.953191	1.78614	53.3239	1.24e-299
993	rs117572341	0.0594648	0.00182932	33375	0.00820454	1.88474	0.732791	0.641666	0.395604	0.000618012	317387	0.256035	0.849498	0.135119	-0.0238276	0.617838	0
994	rs117577078	0.732556	0.0344015	33375	0.000450998	0.341727	0.98035	-1.90759	0.0501026	0.0249566	317387	0.00649858	1.95909	0.860241	0.666893	-1.24069	0
995	rs117583279	2.02e-39	0.0125514	33375	0.00120877	13.1371	0.949016	80.4035	0.164441	0.00270759	317387	0.0585629	1.39029	0.405832	0.131921	80.5355	8.15e-288
996	rs117586265	1.06e-189	0.0411236	33375	0.000379922	29.3777	0.983395	422.309	0.00658052	0.0334401	317387	0.00489251	2.71736	0.891017	2.18137	424.491	1.95e-138
997	rs117587601	1.46e-42	0.0352066	33375	0.000441053	13.6735	0.980775	89.7091	2.83e-09	0.0182218	317387	0.00883941	5.94104	0.819011	13.5992	103.308	6.33e-278
998	rs117588304	0.919683	0.00128073	33375	0.0117124	0.100833	0.657655	-0.532625	0.62213	0.0145593	317387	0.0110219	0.492834	0.783977	-0.670977	-1.2036	0
999	rs117594703	1.29e-09	0.0804004	33375	0.000202624	6.06835	0.991075	15.8886	0.129294	0.0634977	317387	0.00265926	1.51689	0.937663	-0.308836	15.5798	0
1000	rs117605682	0.0178538	0.0261423	33375	0.00058845	2.36864	0.974513	0.898926	0.823394	0.0131479	317387	0.0121876	0.223182	0.766465	-0.708123	0.190803	0
1001	rs117613831	0.570335	0.0136699	33375	0.00111112	0.567558	0.952941	-1.37469	0.725456	0.00540738	317387	0.0294033	0.351176	0.576342	-0.393875	-1.76857	0
1002	rs117614496	3.39e-20	0.027506	33375	0.00056006	9.20572	0.975713	39.4846	2.69e-05	0.016496	317387	0.00974704	4.19823	0.804068	6.27092	45.7555	6.41e-303
1003	rs117619599	8.05e-10	0.00808586	33375	0.00186788	6.14397	0.923347	16.1432	0.0724736	0.000728597	317387	0.217199	1.79613	0.155522	0.166345	16.3095	0
1004	rs117624874	1.14e-07	0.0760721	33375	0.00021315	5.30359	0.990616	11.5977	0.0898173	0.0393547	317387	0.00418281	1.69636	0.905329	0.123932	11.7216	0
1005	rs117632023	0.000632674	0.0569484	33375	0.000278953	3.41721	0.987754	3.56587	0.796303	0.0731096	317387	0.00233359	0.258135	0.944876	-1.41761	2.14827	0
1006	rs117644533	8.73e-06	0.00522766	33375	0.00288083	4.44646	0.886496	7.6755	0.961145	0.00127961	317387	0.123739	0.0487168	0.244291	-0.13976	7.53574	0
1007	rs117644561	0.0123623	0.00723596	33375	0.00208548	2.50163	0.915174	1.63007	0.506269	0.00712957	317387	0.0223394	0.664658	0.641649	-0.37139	1.25868	0
1008	rs117649654	0.00118976	0.0190202	33375	0.000802922	3.24132	0.965544	3.38805	0.596716	0.00741734	317387	0.0214789	0.529129	0.650629	-0.43473	2.95332	0
1009	rs117652610	1.63e-17	0.0692108	33375	0.000232554	8.51733	0.98977	33.6102	0.20023	0.0955118	317387	0.00183049	1.2809	0.95624	-0.780071	32.8301	0
1010	rs117658388	0.000869921	0.0103801	33375	0.00145841	3.32953	0.939128	3.80599	0.334461	0.0773702	317387	0.00221527	0.965167	0.947524	-1.03237	2.77362	0
1011	rs117659932	2.55e-08	0.0141345	33375	0.0010751	5.56991	0.954397	13.2606	0.00241168	0.0190725	317387	0.00845246	3.03421	0.825551	2.92712	16.1878	0
1012	rs117664816	5.98e-05	0.00645155	33375	0.0023372	4.01357	0.905899	6.11476	0.000807774	0.0131319	317387	0.0122023	3.35012	0.76625	3.57317	9.68793	0
1013	rs117666384	4.9e-108	0.0157688	33375	0.000965279	22.0802	0.958864	232.145	0.999528	0.0032071	317387	0.0494664	0.000591564	0.447095	-0.296285	231.848	4.22e-222
1014	rs117669855	1.76e-08	0.0179081	33375	0.000851819	5.63406	0.963522	13.6368	0.50112	0.0016154	317387	0.0980505	0.672729	0.289749	-0.105504	13.5313	0
1015	rs117683343	7.21e-21	0.0320323	33375	0.00048317	9.37057	0.978977	41.0497	3.99e-05	0.0180096	317387	0.00894162	4.10817	0.8173	6.04686	47.0966	2.45e-302
1016	rs117683412	1.26e-07	0.000816593	33375	0.0183611	5.28433	0.550646	7.28819	0.107173	0.0288372	317387	0.00564654	1.61103	0.876299	0.0922394	7.38043	0
1017	rs117688478	8.63e-05	0.00475245	33375	0.00316738	3.9261	0.876599	5.70991	0.384369	0.00116453	317387	0.135951	0.869874	0.227336	-0.0429449	5.66697	0
1018	rs117690401	1.43e-11	0.033391	33375	0.000464161	6.75444	0.979788	20.3995	0.299922	0.0281834	317387	0.00577364	1.0366	0.873865	-0.5657	19.8338	0
1019	rs117692086	0.0744921	0.0132434	33375	0.00114641	1.78358	0.951519	0.000175381	0.175953	0.0239247	317387	0.0067717	1.35332	0.855218	-0.183106	-0.182931	0
1020	rs117693053	2.49e-07	0.0563596	33375	0.000281692	5.15865	0.987635	10.9449	0.466711	0.0490404	317387	0.00339087	0.727841	0.921853	-1.0304	9.91448	0
1021	rs117696062	2.36e-05	0.0122713	33375	0.00123601	4.22801	0.947927	6.99504	0.00307242	0.0184695	317387	0.00872306	2.9604	0.820967	2.73737	9.7324	0
1022	rs117708030	7.79e-70	0.0563192	33375	0.000281882	17.6651	0.987627	151.901	0.750431	0.0116861	317387	0.0136919	0.318071	0.744992	-0.645544	151.255	4.21e-257
1023	rs117711620	1.42e-19	0.0251634	33375	0.000610728	9.05069	0.973574	38.0584	0.408295	0.0200964	317387	0.0080302	0.826898	0.832809	-0.60959	37.4488	1.58e-306
1024	rs117711828	9.08e-172	0.0985593	33375	0.000168622	27.9386	0.992561	384.928	1.26e-08	0.0584576	317387	0.00287307	5.69095	0.932987	13.7568	398.685	1.21e-149
1025	rs117714928	0.951888	0.00661267	33375	0.00228062	0.0603362	0.907968	-1.19115	0.965295	0.00427408	317387	0.0371574	0.04351	0.518421	-0.364852	-1.55601	0
1026	rs117716265	8.49e-11	0.108554	33375	0.000154813	6.49166	0.993166	18.4338	0.640292	0.0864986	317387	0.00200129	0.467291	0.952352	-1.41798	17.0159	0
1027	rs117716907	0.000134175	0.00297859	33375	0.00504468	3.81867	0.816855	5.10704	0.256883	0.0179571	317387	0.00896729	1.13379	0.816872	-0.323749	4.78329	0
1028	rs117724476	0.0496261	0.00286762	33375	0.00523931	1.96317	0.811123	0.729724	0.11186	0.00072329	317387	0.218791	1.58989	0.154565	0.111398	0.841122	0
1029	rs117725187	5.7e-06	0.0131993	33375	0.00115019	4.53736	0.951367	8.28148	0.931539	0.00459406	317387	0.0345805	0.0859087	0.536333	-0.382316	7.89916	0
1030	rs117732683	6.74e-52	0.0975366	33375	0.000170197	15.1577	0.992492	111.569	0.0027286	0.0570863	317387	0.00293781	2.99677	0.93158	2.84203	114.411	4.2e-273
1031	rs117737380	0.594712	0.033618	33375	0.000461135	0.53202	0.979917	-1.81525	0.053966	0.0250107	317387	0.00648488	1.92711	0.860495	0.613005	-1.20225	0
1032	rs117738771	6.13e-14	0.0145979	33375	0.00104147	7.50517	0.95576	25.3588	0.353961	0.00330186	317387	0.0480513	0.926934	0.45428	-0.107665	25.2511	0
1033	rs117742652	0.648932	0.0397562	33375	0.00039243	0.455247	0.982858	-1.93125	0.115431	0.0315267	317387	0.00517919	1.57424	0.885363	0.0140794	-1.91717	0
1034	rs117743715	0.00193148	0.00830058	33375	0.00181995	3.10057	0.925166	3.15082	0.0478222	0.00755247	317387	0.0210975	1.97894	0.654691	0.7503	3.90112	0
1035	rs117751204	1.76e-35	0.0115881	33375	0.00130797	12.4315	0.945062	71.5755	0.697602	0.00518342	317387	0.0306668	0.38856	0.566037	-0.374668	71.2008	7.2e-292
1036	rs117754023	0.382619	0.0105754	33375	0.00143176	0.873082	0.940173	-1.04982	0.113079	0.00134975	317387	0.117317	1.5845	0.254264	0.172492	-0.877326	0
1037	rs117755885	0.144812	0.00163223	33375	0.00919341	1.4581	0.709927	0.135864	0.330802	0.00390055	317387	0.0407004	0.9725	0.49566	-0.107866	0.0279984	0
1038	rs117761386	4.12e-17	0.019724	33375	0.000774828	8.4094	0.96671	32.4807	0.630228	0.0067236	317387	0.0236786	0.481406	0.628155	-0.421851	32.0588	0
1039	rs117762810	2.12e-13	0.0172909	33375	0.00088167	7.34077	0.962292	24.2885	0.0622057	0.019345	317387	0.00833571	1.86483	0.827545	0.560116	24.8486	0
1040	rs117765711	0.00337419	0.0103351	33375	0.00146469	2.93142	0.938881	2.63653	0.222841	0.00279968	317387	0.0566418	1.21901	0.4139	0.0403915	2.67692	0
1041	rs117768329	3.81e-39	0.012496	33375	0.00121406	13.089	0.948804	79.7891	0.164404	0.00270751	317387	0.0585646	1.39041	0.405825	0.131989	79.9211	4.41e-288
1042	rs117769809	0.102497	0.0529018	33375	0.000299008	1.63287	0.986885	-0.851357	0.000142932	0.0698243	317387	0.00243476	3.80304	0.942623	5.38757	4.53621	0
1043	rs117776466	0.325752	0.00573438	33375	0.0026276	0.982706	0.89543	-0.696584	0.973535	0.000351584	317387	0.449937	0.033175	0.0816432	-0.0425397	-0.739124	0
1044	rs117776753	6.97e-28	0.0330299	33375	0.00046906	10.9457	0.979579	56.7348	4.61e-05	0.018339	317387	0.00878396	4.07461	0.819942	5.94926	62.6841	1.44e-295
1045	rs117778271	3.92e-09	0.0320599	33375	0.000482768	5.88757	0.978994	15.0362	0.0180298	0.0346592	317387	0.00472638	2.36501	0.894327	1.3774	16.4136	0
1046	rs117781438	4.43e-21	0.0324926	33375	0.000476552	9.4218	0.979259	41.5268	3.04e-05	0.0181566	317387	0.00887056	4.17039	0.818489	6.26443	47.7912	4.9e-302
1047	rs117784048	2.05e-92	0.0244355	33375	0.000628451	20.39	0.972828	200.425	8.83e-05	0.0329951	317387	0.00495621	3.92074	0.889755	5.73622	206.161	2.95e-233
1048	rs117791738	0.022269	0.020015	33375	0.00076379	2.28575	0.967168	0.818376	0.438565	0.0174075	317387	0.00924523	0.774619	0.812261	-0.59266	0.225716	0
1049	rs117794362	5.66e-08	0.00476608	33375	0.00315836	5.42934	0.876907	11.8772	0.792647	0.00320406	317387	0.0495132	0.262875	0.446862	-0.280634	11.5966	0
1050	rs117810095	0.820682	0.00125877	33375	0.0119165	0.226668	0.653756	-0.513511	0.627911	0.014567	317387	0.0110162	0.484669	0.784065	-0.674299	-1.18781	0
1051	rs117826371	3.65e-21	0.101877	33375	0.000163733	9.44233	0.992776	41.7916	0.0234369	0.0864534	317387	0.00200223	2.26624	0.95233	0.923773	42.7154	3.06e-304
1052	rs117826788	0.0118541	0.00742402	33375	0.00203304	2.51646	0.917131	1.65865	0.738346	0.00432636	317387	0.0367103	0.334044	0.521442	-0.339396	1.31925	0
1053	rs117832232	1.08e-29	0.00782368	33375	0.00192996	11.3171	0.921	57.7101	0.487245	0.00128261	317387	0.12345	0.694697	0.244723	-0.0812833	57.6288	9.18e-298
1054	rs117833745	3.07e-30	0.0122651	33375	0.00123662	11.4269	0.947902	60.4079	0.271353	0.00289344	317387	0.0548115	1.09995	0.42189	-0.0187743	60.3891	1.45e-296
1055	rs117844811	1.39e-125	0.0394753	33375	0.000395107	23.8366	0.982743	277.16	0.00799208	0.117855	317387	0.00152104	2.6524	0.963367	1.73536	278.896	1.14e-201
1056	rs117849137	2.12e-118	0.0527652	33375	0.000299739	23.1338	0.986853	261.902	0.000595978	0.0504802	317387	0.00329915	3.43344	0.923806	4.15791	266.06	3.04e-207
1057	rs117855868	2.47e-126	0.0402378	33375	0.000387928	23.909	0.983051	278.936	0.0147703	0.117467	317387	0.00152539	2.43796	0.963266	1.21064	280.147	3.99e-201
1058	rs117858189	2.47e-13	0.0197745	33375	0.000772889	7.32068	0.96679	24.2038	0.665431	0.00171448	317387	0.0923933	0.432427	0.30213	-0.151613	24.0522	0
1059	rs117872084	3.19e-06	0.0110351	33375	0.00137275	4.65813	0.942497	8.79729	0.00215392	0.0136114	317387	0.0117781	3.06815	0.772527	2.89573	11.693	0
1060	rs117875252	0.763927	0.00125536	33375	0.0119488	0.300328	0.653142	-0.499965	0.637815	0.0145363	317387	0.0110391	0.470756	0.783713	-0.678735	-1.1787	0
1061	rs117876540	2.47e-31	0.0163191	33375	0.000933251	11.6438	0.960174	63.4779	0.600192	0.00155826	317387	0.10164	0.524124	0.282406	-0.127136	63.3507	2.81e-295
1062	rs117877906	0.120978	0.0106594	33375	0.00142059	1.55068	0.940612	-0.280927	0.334884	0.0773991	317387	0.00221451	0.964323	0.947541	-1.0333	-1.31422	0
1063	rs117882211	3.94e-34	0.0347707	33375	0.00044638	12.1807	0.980547	70.7714	5.1e-07	0.0170106	317387	0.00945713	5.02268	0.808781	9.37452	80.146	5.52e-288
1064	rs117884871	2.01e-07	0.0140375	33375	0.00108243	5.1988	0.9541	11.3528	0.0104641	0.0321722	317387	0.00507866	2.5601	0.887338	1.81618	13.169	0
1065	rs117894636	1.76e-106	0.0213657	33375	0.000716492	21.9178	0.969139	231.043	0.0509401	0.0119874	317387	0.0133518	1.95198	0.74974	0.735718	231.779	3.94e-222
1066	rs117896335	2.04e-32	0.0181691	33375	0.000839805	11.8543	0.964018	66.0722	0.135558	0.0251195	317387	0.00645751	1.49254	0.861002	-0.0276324	66.0446	4.15e-294
1067	rs117896577	1.58e-05	0.00385125	33375	0.00390502	4.31754	0.852111	6.98651	0.94713	0.00182478	317387	0.0868181	0.0663113	0.315412	-0.188776	6.79773	0
1068	rs117900553	2.93e-16	0.0337737	33375	0.000459083	8.17616	0.980004	30.8004	0.177541	0.0463053	317387	0.00358086	1.34837	0.917834	-0.415156	30.3852	0
1069	rs117907531	0.000162986	0.043351	33375	0.000361241	3.7704	0.984199	4.92182	0.261698	0.0254294	317387	0.00638085	1.12239	0.862425	-0.448572	4.47324	0
1070	rs117912656	0.815217	0.00420336	33375	0.00357916	0.233701	0.862758	-0.969444	0.358528	0.00911919	317387	0.0175005	0.918174	0.695646	-0.301553	-1.271	0
1071	rs117927848	4.43e-11	0.0140139	33375	0.00108422	6.58904	0.954028	19.1699	0.00348931	0.0327505	317387	0.00499196	2.92098	0.889048	2.69341	21.8633	0
1072	rs117928581	6.93e-07	0.0179585	33375	0.000849472	4.96332	0.963619	10.2123	0.74542	0.0178155	317387	0.00903726	0.324684	0.815706	-0.802616	9.40967	0
1073	rs117930424	1.64e-07	0.000784812	33375	0.019104	5.23657	0.540814	7.02584	0.107169	0.0288372	317387	0.00564654	1.61105	0.876299	0.0922653	7.11811	0
1074	rs117938568	0.887698	0.0162018	33375	0.000939895	0.141218	0.959902	-1.59864	0.306467	0.00813391	317387	0.0196009	1.02266	0.671131	-0.2051	-1.80374	0
1075	rs117939309	4.09e-104	0.0394434	33375	0.000395413	21.6682	0.98273	228.672	0.0194949	0.12368	317387	0.00145903	2.33593	0.964808	0.958804	229.631	4.6e-223
1076	rs117939815	0.0214013	0.00129977	33375	0.0115411	2.30083	0.660966	1.20869	0.125466	0.0129629	317387	0.0123592	1.53223	0.763953	0.174914	1.3836	0
1077	rs117952242	1.55e-05	0.00409826	33375	0.00367056	4.3217	0.859745	7.04664	0.796937	0.00273685	317387	0.0579385	0.257313	0.40842	-0.248958	6.79768	0
1078	rs117952640	0.829831	0.0109477	33375	0.00138359	0.214919	0.94207	-1.4025	0.0301412	0.00372362	317387	0.0426268	2.16823	0.484105	0.807016	-0.595483	0
1079	rs117953675	0.998854	0.0203652	33375	0.000750924	0.00143684	0.967703	-1.7164	0.388373	0.00285578	317387	0.0555322	0.862572	0.418707	-0.115485	-1.83188	0
1080	rs117956831	0.124163	0.00913164	33375	0.00165571	1.53753	0.931457	-0.239162	0.00385186	0.0192062	317387	0.00839477	2.89005	0.826536	2.57587	2.33671	0
1081	rs117958182	0.627774	0.0335895	33375	0.000461513	0.484863	0.979901	-1.83835	0.049737	0.0249581	317387	0.0064982	1.96222	0.860248	0.672164	-1.16619	0
1082	rs117960991	0.00107905	0.0266266	33375	0.000578034	3.26906	0.974953	3.36605	0.243929	0.00521062	317387	0.0305075	1.16522	0.567315	-0.0337387	3.33231	0
1083	rs117963037	0.00124354	0.0248689	33375	0.000617773	3.2287	0.973277	3.26185	0.10349	0.0219676	317387	0.00736024	1.62816	0.84459	0.188625	3.45047	0
1084	rs117969021	2.13e-25	0.0135462	33375	0.00112113	10.4144	0.952537	50.1324	0.769047	0.00123282	317387	0.128429	0.293622	0.237489	-0.125331	50.0071	4.5e-301
1085	rs117976521	3.6e-16	0.0311576	33375	0.000496286	8.15114	0.978419	30.5857	0.527007	0.0203699	317387	0.00792459	0.632581	0.834645	-0.732834	29.8528	0
1086	rs117984432	3.4e-56	0.0354607	33375	0.000438007	15.7945	0.980905	120.372	0.1423	0.0162177	317387	0.0099115	1.46728	0.801418	0.0544129	120.426	1.72e-270
1087	rs117991811	0.120439	0.0135399	33375	0.00112164	1.55293	0.952516	-0.37514	0.145054	0.0105722	317387	0.0151174	1.45723	0.725723	0.123731	-0.251409	0
1088	rs117992357	7.53e-28	0.0233558	33375	0.000656777	10.9387	0.971638	56.3492	0.84906	0.00498731	317387	0.0318664	0.190318	0.556588	-0.396548	55.9527	1.72e-298
1089	rs117994073	1.06e-09	0.0321826	33375	0.000480988	6.10001	0.97907	16.2824	0.606199	0.0203106	317387	0.00794724	0.515507	0.83425	-0.787788	15.4946	0
1090	rs117997391	0.190015	0.00110861	33375	0.0135286	1.31053	0.624505	0.0465391	0.856146	0.038998	317387	0.0042195	0.181282	0.904578	-1.15986	-1.11332	0
1091	rs118000041	0.607673	0.00122933	33375	0.0122015	0.513398	0.648386	-0.437161	0.605298	0.0144906	317387	0.0110734	0.516797	0.783187	-0.659773	-1.09693	0
1092	rs118003289	1.29e-11	0.00459091	33375	0.0032783	6.76935	0.872827	18.9672	0.708546	0.000950142	317387	0.166591	0.37381	0.193619	-0.094072	18.8731	0
1093	rs118010021	1.61e-34	0.0346478	33375	0.000447906	12.2533	0.980482	71.638	5.23e-07	0.0170112	317387	0.0094568	5.01761	0.808787	9.35398	80.992	1.29e-287
1094	rs118013399	2.1e-26	0.0161093	33375	0.000945203	10.6328	0.959685	52.6436	0.0106645	0.0216308	317387	0.00747227	2.5535	0.842597	1.82255	54.4662	3.89e-299
1095	rs118014211	1.4e-59	0.0517056	33375	0.00030554	16.2785	0.986602	128.564	0.456035	0.0101718	317387	0.0157062	0.745392	0.718053	-0.43354	128.131	3.82e-267
1096	rs118014428	5.74e-16	0.0103815	33375	0.00145821	8.09477	0.939135	29.369	0.938257	0.00104118	317387	0.152039	0.0774608	0.208291	-0.116156	29.2529	0
1097	rs118019723	0.927112	0.0182322	33375	0.000836953	0.0914795	0.964136	-1.65998	0.248313	0.0112882	317387	0.0141688	1.15446	0.738432	-0.178451	-1.83843	0
1098	rs118020612	2.59e-21	0.0323333	33375	0.000478821	9.47801	0.979163	42.0449	3.04e-05	0.0181574	317387	0.00887017	4.17081	0.818495	6.2659	48.3108	8.25e-302
1099	rs118021633	5.69e-23	0.0145317	33375	0.00104614	9.8687	0.955571	44.9752	0.467829	0.00849138	317387	0.0187825	0.726016	0.680475	-0.391121	44.584	1.99e-303
1100	rs118022586	0.421181	0.0329139	33375	0.000470657	0.804374	0.979511	-1.62704	0.207478	0.0200276	317387	0.00805721	1.26053	0.832341	-0.231643	-1.85869	0
1101	rs118027911	0.000159658	0.00503931	33375	0.00298794	3.77555	0.88277	5.22002	0.215311	0.00389937	317387	0.0407127	1.23909	0.495585	0.0382707	5.25829	0
1102	rs118030477	7.19e-05	0.00477824	33375	0.00315037	3.96977	0.87718	5.86326	0.813931	0.00114954	317387	0.137722	0.235358	0.225071	-0.121258	5.742	0
1103	rs118030829	0.028325	0.0218762	33375	0.000700137	2.19276	0.969822	0.581219	0.244868	0.00471687	317387	0.0336843	1.16291	0.542857	-0.0243135	0.556905	0
1104	rs118040243	5.17e-39	0.0127318	33375	0.00119186	13.0658	0.949693	79.5682	0.164449	0.00270761	317387	0.0585624	1.39026	0.405834	0.131906	79.7001	3.54e-288
1105	rs118042009	0.689403	0.000923522	33375	0.0162369	0.399666	0.580842	-0.388364	0.101085	0.000139429	317387	1.13432	1.63962	0.0340623	0.0284576	-0.359906	0
1106	rs118042461	3.35e-06	0.00300843	33375	0.00499479	4.64822	0.818337	7.98765	0.00682417	0.0083778	317387	0.0190349	2.70531	0.677565	1.91351	9.90117	0
1107	rs118048932	0.0147258	0.0121853	33375	0.00124462	2.43905	0.947583	1.34431	0.135341	0.00589291	317387	0.0269938	1.49337	0.59707	0.211281	1.55559	0
1108	rs118058794	6.3e-10	0.0466067	33375	0.000337154	6.18278	0.985237	16.7234	0.0235369	0.0414414	317387	0.00398084	2.26461	0.909487	1.13099	17.8544	0
1109	rs118065221	2.04e-23	0.0162397	33375	0.000937738	9.97095	0.95999	46.1117	0.0349213	0.0197803	317387	0.00815589	2.10927	0.830636	0.959905	47.0716	2.39e-302
1110	rs118068966	1.75e-190	0.0858015	33375	0.000190991	29.4389	0.991583	427.289	4.25e-16	0.0730593	317387	0.00233507	8.13124	0.944843	29.7864	457.075	2.76e-124
1111	rs118072370	0.000443496	0.0113297	33375	0.00133745	3.51275	0.943893	4.38329	0.867899	0.108257	317387	0.00163807	0.166328	0.960659	-1.60446	2.77883	0
1112	rs118074639	4.49e-10	0.0457982	33375	0.000342815	6.23586	0.984992	17.0516	0.0139018	0.101625	317387	0.00173209	2.45979	0.958495	1.30875	18.3604	0
1113	rs118078959	2.2e-10	0.0357075	33375	0.000435091	6.34649	0.981029	17.7745	0.000343408	0.0540497	317387	0.0030929	3.58014	0.928227	4.63161	22.4061	0
1114	rs118088811	0.594712	0.033618	33375	0.000461135	0.53202	0.979917	-1.81525	0.053966	0.0250107	317387	0.00648488	1.92711	0.860495	0.613005	-1.20225	0
1115	rs118090909	0.015531	0.0134532	33375	0.00112877	2.41975	0.952229	1.26708	0.318588	0.0232016	317387	0.00697758	0.997364	0.85147	-0.529991	0.73709	0
1116	rs118093429	1.47e-11	0.0333802	33375	0.000464306	6.75067	0.979781	20.3745	0.279361	0.0280579	317387	0.00579872	1.08176	0.873387	-0.522293	19.8522	0
1117	rs118107583	1.23e-07	0.00356497	33375	0.00421739	5.28972	0.842148	10.8591	0.351766	0.00309148	317387	0.0513105	0.931169	0.438066	-0.0982671	10.7608	0
1118	rs118112960	6.28e-07	0.00210622	33375	0.00712788	4.9825	0.75942	8.71408	0.78112	0.000737554	317387	0.214563	0.27786	0.157132	-0.0794068	8.63467	0
1119	rs118114589	3.66e-120	0.0241049	33375	0.000636855	23.3083	0.972474	262.364	0.119591	0.0152388	317387	0.0105377	1.55649	0.791488	0.174877	262.539	9e-209
1120	rs118117868	1.04e-07	0.00230041	33375	0.00652745	5.31998	0.775128	10.2228	0.946626	0.00105339	317387	0.150278	0.0669444	0.210218	-0.117528	10.1053	0
1121	rs118121298	7.11e-08	0.0311043	33375	0.000497109	5.38829	0.978384	12.2859	0.0167298	0.0369788	317387	0.00444057	2.39259	0.900078	1.42456	13.7105	0
1122	rs118127692	0.0806418	0.02397	33375	0.00064035	1.74697	0.972328	-0.309926	0.0778377	0.0252798	317387	0.00641762	1.76337	0.861742	0.350469	0.0405434	0
1123	rs118132614	4.41e-05	0.054367	33375	0.000291401	4.08479	0.987214	6.05635	0.00141127	0.0314945	317387	0.00518431	3.19234	0.885263	3.42831	9.48466	0
1124	rs118142242	2.29e-06	0.0025902	33375	0.00579885	4.72614	0.795085	8.08709	0.186785	0.00259406	317387	0.0611189	1.32015	0.395574	0.0929643	8.18005	0
1125	rs118144846	8.66e-31	0.0133534	33375	0.00113709	11.5363	0.951894	61.8249	0.308652	0.00287575	317387	0.0551477	1.01805	0.420399	-0.0548495	61.7701	5.78e-296
1126	rs118145550	0.905683	0.00792136	33375	0.00190635	0.118485	0.921891	-1.26836	0.408607	0.00210914	317387	0.0751345	0.826347	0.34742	-0.0947928	-1.36315	0
1127	rs118148658	2.02e-06	0.00181758	33375	0.00825744	4.7514	0.73153	7.59993	0.0583311	0.0281268	317387	0.00578493	1.8932	0.87365	0.531323	8.13126	0
1128	rs118149792	2.38e-29	0.0115467	33375	0.00131261	11.2476	0.944878	58.3189	0.300853	0.00527633	317387	0.0301296	1.03461	0.570373	-0.117152	58.2018	1.63e-297
1129	rs118161768	1e-232	0.0684195	33375	0.000235044	32.5725	0.989662	522.715	0.514609	0.0272761	317387	0.00596013	0.651678	0.87032	-0.836535	521.878	3.84e-96
1130	rs118162132	0.619254	0.0332537	33375	0.000466011	0.496908	0.979709	-1.82783	0.0509143	0.0249416	317387	0.00650239	1.9522	0.860171	0.655427	-1.1724	0
1131	rs118162688	1.57e-06	0.0481686	33375	0.000326757	4.80155	0.985685	9.23917	0.551336	0.0315617	317387	0.00517363	0.595759	0.885472	-0.926329	8.31284	0
1132	rs118163012	0.119833	0.0249288	33375	0.000616327	1.55548	0.973338	-0.634759	0.222469	0.0521856	317387	0.00319708	1.21999	0.925988	-0.612659	-1.24742	0
1133	rs118168490	1.34e-51	0.0403061	33375	0.000387298	15.1126	0.983078	110.223	0.000246968	0.0529665	317387	0.00315254	3.66538	0.926944	4.9185	115.142	8.72e-273
1134	rs118174802	9.1e-303	0.0674237	33375	0.00023826	37.1923	0.989522	682.106	6.68e-17	0.0683006	317387	0.00248501	8.3525	0.941509	31.4224	713.528	6.56e-13
1135	rs118175289	0.718087	0.00141144	33375	0.0106292	0.361017	0.67916	-0.524147	0.0336186	0.00363272	317387	0.0436894	2.12462	0.477958	0.753746	0.229599	0
1136	rs118178301	2.84e-58	0.0200534	33375	0.000762357	16.0933	0.967228	123.545	0.475674	0.0138627	317387	0.0115676	0.713278	0.775681	-0.550024	122.995	2.24e-269
1137	rs118184315	0.18301	0.00585143	33375	0.00257535	1.33155	0.897296	-0.342492	0.734247	0.00112596	317387	0.140603	0.339482	0.22148	-0.112418	-0.45491	0
1138	rs11859131	8.94e-25	0.11692	33375	0.000145097	10.2771	0.993593	49.9459	0.000909222	0.0665995	317387	0.00254383	3.31721	0.940207	3.76452	53.7104	1.83e-299
1139	rs11859161	2.26e-36	0.124042	33375	0.000137879	12.5948	0.993909	76.2809	0.000802047	0.0680386	317387	0.00249387	3.35209	0.941312	3.87076	80.1517	5.55e-288
1140	rs11859183	3.3e-193	0.41236	33375	6.18e-05	29.6509	0.99726	435.433	3.26e-16	0.444961	317387	0.000640298	8.16314	0.984245	30.7182	466.151	2.41e-120
1141	rs11859206	5.21e-24	0.116974	33375	0.000145039	10.1057	0.993595	48.2098	0.000742472	0.0669262	317387	0.0025323	3.3734	0.940462	3.94056	52.1503	3.84e-300
1142	rs11859250	0.913242	0.00797632	33375	0.00189332	0.10895	0.922384	-1.27251	0.401436	0.00210757	317387	0.0751903	0.839059	0.347251	-0.0910455	-1.36356	0
1143	rs11859533	1e-180	0.173021	33375	0.000104702	28.6663	0.995368	406.287	0.00517023	0.101609	317387	0.00173233	2.79623	0.95849	2.15627	408.444	2.09e-145
1144	rs11859627	0.221577	0.129245	33375	0.000133119	1.22235	0.994118	-1.82529	0.00118386	0.111579	317387	0.00159524	3.24274	0.961648	3.42556	1.60027	0
1145	rs11859859	2.4e-06	0.356604	33375	6.53e-05	4.71652	0.997106	8.16798	0.094541	0.29101	317387	0.000766443	1.67192	0.981199	-0.615554	7.55243	0
1146	rs11859925	2.66e-07	0.205605	33375	9.17e-05	5.14607	0.99594	10.434	0.748971	0.118772	317387	0.00151086	0.319996	0.963603	-1.6073	8.82666	0
1147	rs11859970	9.68e-20	0.121802	33375	0.000140056	9.09248	0.993814	38.5382	0.000396908	0.0703648	317387	0.00241746	3.54213	0.943008	4.48339	43.0216	4.16e-304
1148	rs11859986	1.65e-10	0.469634	33375	6.01e-05	6.39067	0.997334	17.4023	0.0167151	0.451739	317387	0.000638488	2.39292	0.984289	0.741356	18.1437	0
1149	rs11860156	0.310452	0.443389	33375	6.07e-05	1.01427	0.997309	-2.44599	0.913619	0.360345	317387	0.000686062	0.108475	0.983138	-2.03555	-4.48154	0
1150	rs11860203	2.18e-23	0.319557	33375	6.89e-05	9.96468	0.996947	46.6	1.71e-09	0.388321	317387	0.000665753	6.0235	0.983629	15.7882	62.3882	1.07e-295
1151	rs11860237	5.42e-72	0.201418	33375	9.31e-05	17.9433	0.995878	157.571	0.468101	0.116269	317387	0.00153902	0.725572	0.96295	-1.39427	156.177	5.78e-255
1152	rs11860332	2.28e-12	0.0206084	33375	0.000742246	7.01601	0.968065	22.1042	0.827025	0.00541021	317387	0.029388	0.218519	0.576469	-0.415801	21.6884	0
1153	rs11860695	0.988356	0.0805446	33375	0.000202293	0.0145946	0.991089	-2.36015	0.580909	0.0466351	317387	0.00355677	0.552057	0.918342	-1.11267	-3.47281	0
1154	rs11861260	2.1e-10	0.018354	33375	0.000831502	6.35411	0.964361	17.8007	0.0803582	0.0293145	317387	0.00555734	1.74861	0.878014	0.290401	18.0911	0
1155	rs11861335	1.48e-83	0.0983526	33375	0.000168938	19.3666	0.992548	183.685	0.000210941	0.103706	317387	0.00170127	3.70554	0.959203	4.98584	188.671	7.48e-241
1156	rs11861894	7.09e-08	0.023265	33375	0.000659279	5.38884	0.971533	12.327	0.614602	0.0103313	317387	0.0154662	0.503515	0.72116	-0.547142	11.7798	0
1157	rs11861895	0.364387	0.0129445	33375	0.00117252	0.907037	0.950469	-1.11159	0.731136	0.00888182	317387	0.0179639	0.343615	0.690085	-0.544989	-1.65658	0
1158	rs11861910	1.97e-05	0.0620134	33375	0.000257553	4.2681	0.988683	6.76453	0.910951	0.0509554	317387	0.00327002	0.111839	0.924428	-1.28555	5.47898	0
1159	rs11861925	0.917345	0.00790975	33375	0.00190913	0.103778	0.921786	-1.26919	0.401399	0.00210753	317387	0.0751918	0.839125	0.347247	-0.0910245	-1.36022	0
1160	rs11861941	1.07e-28	0.0316799	33375	0.000488367	11.1141	0.978756	58.5232	0.15802	0.0406205	317387	0.00405781	1.41176	0.907898	-0.287676	58.2356	1.68e-297
1161	rs11861957	0.830765	0.00794653	33375	0.00190036	0.21372	0.922118	-1.25522	0.401377	0.00210755	317387	0.075191	0.839165	0.347249	-0.091014	-1.34623	0
1162	rs11861958	1.66e-15	0.348556	33375	6.6e-05	7.96414	0.997076	28.7036	4.5e-05	0.348106	317387	0.00069685	4.08018	0.982877	6.14772	34.8513	1.18e-307
1163	rs11861996	3.4e-132	0.14975	33375	0.000117662	24.4661	0.994798	295.107	4.03e-05	0.139609	317387	0.00131649	4.10584	0.968136	6.43724	301.545	7.84e-192
1164	rs11862024	1.81e-05	0.263994	33375	7.71e-05	4.28717	0.996585	6.31876	0.354976	0.230127	317387	0.000892567	0.924981	0.978173	-1.49384	4.82492	0
1165	rs11862081	7.66e-229	0.415968	33375	6.17e-05	32.2972	0.997267	517.178	2.05e-13	0.462227	317387	0.00063617	7.34551	0.984345	24.4774	541.656	1.49e-87
1166	rs11862139	0.354716	0.451244	33375	6.05e-05	0.92548	0.997318	-2.53354	0.560747	0.470772	317387	0.000634708	0.581732	0.98438	-1.91304	-4.44659	0
1167	rs11862277	0.35954	0.442813	33375	6.07e-05	0.916242	0.997309	-2.54023	0.922254	0.359852	317387	0.000686473	0.0975949	0.983128	-2.03636	-4.57659	0
1168	rs11862309	9.34e-11	0.213652	33375	8.92e-05	6.47721	0.996052	18.127	1.18e-07	0.311236	317387	0.000737679	5.29682	0.981892	11.7684	29.8954	0
1169	rs11862347	0.3442	0.442964	33375	6.07e-05	0.945899	0.997309	-2.51273	0.911932	0.359932	317387	0.000686406	0.110602	0.983129	-2.03508	-4.5478	0
1170	rs11862382	1.72e-193	0.134443	33375	0.00012874	29.6729	0.994311	435.151	0.0544077	0.0922443	317387	0.00188851	1.92358	0.954916	0.217052	435.368	1.03e-133
1171	rs11862605	6.14e-06	0.395583	33375	6.27e-05	4.52155	0.997223	7.25065	0.000504173	0.276334	317387	0.000790779	3.47853	0.980614	3.9612	11.2119	0
1172	rs11862848	1.62e-40	0.134927	33375	0.00012835	13.3268	0.994328	85.7122	0.168263	0.249173	317387	0.000845253	1.37781	0.979306	-1.00942	84.7027	5.26e-286
1173	rs11862875	8.71e-06	0.098361	33375	0.000168925	4.44705	0.992548	7.36481	0.413241	0.062026	317387	0.00271809	0.818203	0.936372	-1.06392	6.30089	0
1174	rs11862892	8.95e-25	0.116916	33375	0.000145102	10.277	0.993592	49.9448	0.000899477	0.0666169	317387	0.00254322	3.32022	0.94022	3.77387	53.7187	1.84e-299
1175	rs11862956	0.822262	0.00787092	33375	0.00191847	0.224637	0.921434	-1.24866	0.400756	0.00210729	317387	0.0752003	0.840272	0.347221	-0.0906796	-1.33934	0
1176	rs11863384	3.98e-37	0.204184	33375	9.22e-05	12.7309	0.995919	77.9568	0.286698	0.231627	317387	0.000888518	1.06539	0.97827	-1.35933	76.5974	1.59e-289
1177	rs11863385	3.99e-37	0.204186	33375	9.22e-05	12.7308	0.995919	77.9556	0.286698	0.231627	317387	0.000888518	1.06539	0.97827	-1.35933	76.5963	1.59e-289
1178	rs11863386	0.473646	0.435159	33375	6.1e-05	0.716559	0.997298	-2.70093	0.0362393	0.323525	317387	0.00072255	2.09423	0.982257	0.13812	-2.56281	0
1179	rs11863403	3.76e-09	0.0780154	33375	0.000208279	5.89445	0.990828	14.8671	0.000676659	0.0432963	317387	0.00381768	3.39887	0.912874	4.05269	18.9198	0
1180	rs11863547	3.37e-08	0.0098151	33375	0.00154148	5.52123	0.935883	12.8912	0.273868	0.0202844	317387	0.0079573	1.0942	0.834075	-0.398804	12.4924	0
1181	rs11863582	4.49e-07	0.154036	33375	0.000114967	5.04677	0.994916	10.0294	0.00418929	0.128293	317387	0.00141402	2.86355	0.965857	2.27137	12.3007	0
1182	rs11863597	0.000193081	0.253109	33375	7.92e-05	3.7279	0.99649	4.09813	0.180686	0.22896	317387	0.000895759	1.33865	0.978097	-1.03419	3.06393	0
1183	rs11863944	8.34e-114	0.170874	33375	0.000105743	22.6727	0.995322	253.14	7.73e-16	0.079456	317387	0.002162	8.05848	0.948722	29.3193	282.46	4.03e-200
1184	rs11864726	1.97e-229	0.41561	33375	6.17e-05	32.3391	0.997266	518.529	1.45e-13	0.462284	317387	0.000636159	7.39199	0.984345	24.8146	543.344	8.06e-87
1185	rs11864977	6.02e-09	0.0229157	33375	0.000669089	5.81621	0.971122	14.6534	0.619387	0.0103203	317387	0.0154825	0.496719	0.720948	-0.549239	14.1041	0
1186	rs11864991	9.31e-09	0.373476	33375	6.4e-05	5.74276	0.997163	13.5104	0.000853434	0.263961	317387	0.00081393	3.33486	0.980058	3.49229	17.0027	0
1187	rs11864993	6.26e-09	0.372994	33375	6.41e-05	5.80967	0.997161	13.896	0.00100691	0.263162	317387	0.000815516	3.28859	0.980019	3.34287	17.2389	0
1188	rs11865111	8.53e-10	0.0246216	33375	0.00062382	6.13466	0.973023	16.503	0.430014	0.0116268	317387	0.0137609	0.789168	0.744035	-0.449671	16.0534	0
1189	rs11865298	0.189117	0.0072758	33375	0.00207415	1.3132	0.915596	-0.446607	0.400816	0.00210722	317387	0.0752028	0.840165	0.347214	-0.0907077	-0.537314	0
1190	rs11865614	2.31e-12	0.240945	33375	8.19e-05	7.01417	0.996373	21.7005	0.48651	0.212449	317387	0.000945136	0.69587	0.976917	-1.6478	20.0527	0
1191	rs11865710	0.834278	0.00842437	33375	0.00179343	0.209218	0.926176	-1.28277	0.799195	0.00763715	317387	0.0208654	0.254389	0.657188	-0.514022	-1.79679	0
1192	rs11865782	6.57e-06	0.162552	33375	0.000110052	4.50728	0.995133	7.44576	0.00217375	0.139263	317387	0.00131923	3.06541	0.968072	2.82621	10.272	0
1193	rs11865974	6.04e-09	0.373013	33375	6.41e-05	5.81562	0.997161	13.9305	0.00100684	0.263162	317387	0.000815516	3.28861	0.980019	3.34293	17.2735	0
1194	rs11866038	3.5e-17	0.0529036	33375	0.000298999	8.42861	0.986885	32.8879	0.0679736	0.0404266	317387	0.00407645	1.82518	0.907514	0.321246	33.2092	2.28e-308
1195	rs11866163	0.27426	0.129732	33375	0.000132693	1.0933	0.994137	-1.9754	0.00110581	0.112507	317387	0.00158374	3.26212	0.961914	3.48412	1.50872	0
1196	rs11866420	4.04e-32	0.42794	33375	6.12e-05	11.7971	0.997288	66.4416	1.21e-30	0.282147	317387	0.000780759	11.5076	0.980855	62.9666	129.408	1.37e-266
1197	rs11866837	0.578417	0.00120647	33375	0.0124324	0.555699	0.6441	-0.417104	0.269849	0.000173673	317387	0.910691	1.10341	0.0420747	0.00412054	-0.412983	0
1198	rs11866889	2.71e-06	0.101675	33375	0.000164022	4.69189	0.992763	8.46298	0.966258	0.0585269	317387	0.00286988	0.0423019	0.933056	-1.35111	7.11187	0
1199	rs12050936	6.01e-233	0.416439	33375	6.16e-05	32.5883	0.997268	526.596	1.52e-13	0.462684	317387	0.000636083	7.38498	0.984347	24.7636	551.359	2.44e-83
1200	rs12050940	4.81e-230	0.415846	33375	6.17e-05	32.3827	0.997267	519.936	1.99e-13	0.462357	317387	0.000636145	7.34921	0.984345	24.5042	544.44	2.41e-86
1201	rs12051199	3.96e-07	0.136439	33375	0.00012715	5.07102	0.994381	10.1946	0.857963	0.0968197	317387	0.00180838	0.178968	0.956746	-1.55501	8.6396	0
1202	rs12051202	2.32e-06	0.161941	33375	0.000110387	4.72323	0.995118	8.43892	0.859408	0.11692	317387	0.00153158	0.177128	0.963123	-1.63497	6.80395	0
1203	rs12051515	2.4e-20	0.31305	33375	6.97e-05	9.24303	0.996913	39.6946	8.28e-10	0.385627	317387	0.000667464	6.13945	0.983587	16.4823	56.1769	2.15e-298
1204	rs12051519	4.82e-156	0.0787904	33375	0.000206403	26.6129	0.99091	348.553	0.00017372	0.215254	317387	0.000936154	3.75445	0.977131	4.99779	353.551	3.02e-169
1205	rs12102290	5.06e-230	0.416265	33375	6.17e-05	32.3811	0.997267	519.885	2.01e-14	0.465704	317387	0.00063553	7.64969	0.98436	26.7223	546.608	2.11e-85
1206	rs12102297	2.4e-230	0.416254	33375	6.17e-05	32.4042	0.997267	520.629	1.99e-14	0.465635	317387	0.000635542	7.65096	0.98436	26.7319	547.361	4.48e-85
1207	rs12102355	0.000163467	0.195371	33375	9.53e-05	3.76966	0.995782	4.34099	0.504154	0.307801	317387	0.00074221	0.667968	0.981783	-1.78367	2.55732	0
1208	rs12102389	0.497767	0.025459	33375	0.00060382	0.678008	0.973865	-1.5984	0.0845298	0.0393244	317387	0.0041859	1.72499	0.905266	0.168504	-1.42989	0
1209	rs12102606	1.99e-32	0.0193258	33375	0.000790472	11.8567	0.96606	66.2132	0.0477178	0.0215441	317387	0.00750167	1.97987	0.842076	0.727605	66.9408	1.02e-293
1210	rs12102609	3.12e-13	0.0569682	33375	0.000278862	7.28916	0.987758	24.0393	0.000867102	0.0594807	317387	0.00282673	3.33044	0.933996	3.82083	27.8601	0
1211	rs12102677	1.36e-08	0.371171	33375	6.42e-05	5.67785	0.997155	13.1419	0.00105531	0.261182	317387	0.000819496	3.27535	0.979924	3.30216	16.4441	0
1212	rs12102787	2.28e-45	0.0827862	33375	0.000197297	14.136	0.991307	96.6714	0.190138	0.0527953	317387	0.0031622	1.31017	0.926737	-0.511455	96.16	4.98e-281
1213	rs12102880	2.08e-12	0.249699	33375	8e-05	7.02894	0.996459	21.7939	0.0253484	0.194209	317387	0.0010105	2.23605	0.97536	0.586672	22.3805	0
1214	rs12103007	5.23e-71	0.205134	33375	9.19e-05	17.8169	0.995933	155.323	0.340011	0.199499	317387	0.000990205	0.954144	0.975843	-1.41739	153.906	5.96e-256
1215	rs12103116	3.5e-08	0.369254	33375	6.43e-05	5.51415	0.997149	12.2295	0.0028686	0.249744	317387	0.000843963	2.98148	0.979337	2.41307	14.6426	0
1216	rs12103234	1.28e-233	0.413839	33375	6.18e-05	32.6357	0.997263	528.136	1.14e-12	0.453553	317387	0.000638045	7.11261	0.984299	22.8204	550.956	1.63e-83
1217	rs12123	0.0687812	0.0384568	33375	0.000405142	1.81985	0.982312	-0.390796	0.22081	0.0411976	317387	0.00400338	1.22438	0.909021	-0.517207	-0.908003	0
1218	rs12148989	0.532263	0.0209628	33375	0.000729962	0.624556	0.968577	-1.5412	0.133976	0.0228242	317387	0.00709022	1.49861	0.849433	0.00716184	-1.53403	0
1219	rs12149025	0.221762	0.436889	33375	6.09e-05	1.22186	0.997301	-2.21296	0.00969884	0.467935	317387	0.000635152	2.58639	0.984369	1.21315	-0.999806	0
1220	rs12149178	1.86e-31	0.0126237	33375	0.00120193	11.6678	0.94929	63.1267	0.320532	0.0132123	317387	0.012129	0.993365	0.767327	-0.350471	62.7762	1.58e-295
1221	rs12149193	0.925513	0.00816136	33375	0.00185074	0.0934914	0.923997	-1.28445	0.952444	0.000769006	317387	0.205794	0.0596379	0.162738	-0.0885198	-1.37297	0
1222	rs12149315	0.0117709	0.198055	33375	9.43e-05	2.51894	0.995825	0.419919	0.214396	0.216635	317387	0.000931826	1.24157	0.977235	-1.13806	-0.71814	0
1223	rs12149336	4.84e-21	0.48706	33375	6e-05	9.41271	0.997342	41.2167	0.000208809	0.40186	317387	0.000657885	3.70811	0.983819	4.70185	45.9186	7.54e-303
1224	rs12149609	0.000813654	0.190459	33375	9.72e-05	3.34811	0.9957	2.85623	0.11058	0.202574	317387	0.000978934	1.59559	0.976111	-0.624627	2.2316	0
1225	rs12149965	0.00025557	0.00526644	33375	0.00285973	3.65661	0.887233	4.8403	0.809092	0.000508608	317387	0.311075	0.241598	0.113936	-0.0571577	4.78314	0
1226	rs12207	5.71e-72	0.053465	33375	0.000296035	17.9403	0.987014	156.666	0.0197061	0.0298381	317387	0.00546276	2.3319	0.879841	1.33271	157.999	3.57e-254
1227	rs1230	7.93e-223	0.414233	33375	6.17e-05	31.8659	0.997263	503.378	5.11e-14	0.465113	317387	0.000635634	7.52908	0.984358	25.8213	529.2	5.8e-93
1228	rs12325120	3.2e-21	0.142476	33375	0.00012262	9.45583	0.99458	41.8552	0.00329003	0.109116	317387	0.00162674	2.93925	0.960921	2.52972	44.3849	1.63e-303
1229	rs12325574	0.0215258	0.2055	33375	9.18e-05	2.29863	0.995938	-0.121969	0.554493	0.312581	317387	0.000735942	0.591041	0.981934	-1.83535	-1.95732	0
1230	rs12325583	0.0225341	0.20554	33375	9.17e-05	2.28124	0.995939	-0.161698	0.553659	0.312575	317387	0.00073595	0.592286	0.981934	-1.83462	-1.99632	0
1231	rs12325600	2.1e-13	0.105197	33375	0.000159154	7.342	0.992976	24.2839	0.866831	0.174778	317387	0.0010964	0.167685	0.973321	-1.79826	22.4857	0
1232	rs12443551	3.05e-72	0.201265	33375	9.32e-05	17.9752	0.995875	158.142	0.461137	0.116366	317387	0.0015379	0.736976	0.962976	-1.38658	156.755	1.03e-254
1233	rs12443689	3.24e-08	0.495585	33375	5.99e-05	5.52803	0.997344	12.2736	0.00124469	0.479389	317387	0.000633616	3.22844	0.984407	3.04968	15.3233	0
1234	rs12443705	5.3e-10	0.486687	33375	6e-05	6.20997	0.997342	16.2656	0.000162855	0.46037	317387	0.000636538	3.7706	0.984336	4.91917	21.1847	0
1235	rs12443723	0.0322968	0.171722	33375	0.000105329	2.14072	0.995341	-0.403769	0.12666	0.254322	317387	0.000833859	1.52741	0.979579	-0.802937	-1.20671	0
1236	rs12443768	1.03e-49	0.222595	33375	8.66e-05	14.8237	0.996167	106.668	0.577092	0.239759	317387	0.000867564	0.557637	0.978771	-1.77402	104.894	3.09e-277
1237	rs12443964	0.0971538	0.0291386	33375	0.000529569	1.65881	0.977005	-0.542045	0.502913	0.0193234	317387	0.00834485	0.669913	0.827389	-0.692698	-1.23474	0
1238	rs12444066	2.64e-67	0.0679341	33375	0.0002366	17.3332	0.989594	146.374	3.18e-05	0.103952	317387	0.00169771	4.16025	0.959285	6.70092	153.075	2.6e-256
1239	rs12444102	0.066799	0.0679543	33375	0.000236535	1.83302	0.989597	-0.620306	0.252475	0.124988	317387	0.00144592	1.14436	0.965113	-1.04589	-1.66619	0
1240	rs12444214	2.13e-07	0.205807	33375	9.17e-05	5.18754	0.995943	10.6471	0.847611	0.119634	317387	0.00150145	0.192168	0.963822	-1.64185	9.00521	0
1241	rs12444242	8.67e-17	0.227349	33375	8.53e-05	8.32169	0.996224	31.705	0.551539	0.257496	317387	0.000827101	0.595456	0.979741	-1.7759	29.9291	0
1242	rs12444247	5.04e-14	0.343247	33375	6.65e-05	7.53086	0.997055	25.3596	3.2e-06	0.324961	317387	0.000720888	4.6576	0.982297	8.63759	33.9972	5.01e-308
1243	rs12444311	2e-55	0.0665421	33375	0.000241189	15.6822	0.989394	119.389	0.0639161	0.220353	317387	0.000920472	1.85276	0.977506	-0.219489	119.169	4.89e-271
1244	rs12444334	3.08e-95	0.0955974	33375	0.000173277	20.7056	0.992358	210.286	0.261182	0.277575	317387	0.000788596	1.1236	0.980666	-1.35392	208.932	4.71e-232
1245	rs12444342	0.331836	0.443132	33375	6.07e-05	0.970423	0.997309	-2.48933	0.916138	0.359969	317387	0.000686375	0.1053	0.98313	-2.03566	-4.52499	0
1246	rs12444368	1.22e-16	0.447888	33375	6.06e-05	8.2814	0.997315	31.2388	0.00316811	0.379155	317387	0.000671781	2.95094	0.983483	2.23042	33.4692	2.96e-308
1247	rs12444498	0.0558046	0.377847	33375	6.37e-05	1.91256	0.997176	-1.11096	5.37e-08	0.441957	317387	0.00064118	5.43849	0.984223	12.4806	11.3697	0
1248	rs12444543	1.02e-16	0.274377	33375	7.52e-05	8.30232	0.996667	31.4975	0.344505	0.288291	317387	0.000770716	0.945301	0.981096	-1.54585	29.9517	0
1249	rs12444649	0.000189186	0.195493	33375	9.53e-05	3.73303	0.995784	4.20393	0.504716	0.307808	317387	0.000742201	0.667088	0.981783	-1.78425	2.41968	0
1250	rs12444691	2.52e-10	0.172905	33375	0.000104758	6.32589	0.995366	17.2286	0.431175	0.111605	317387	0.00159492	0.787183	0.961656	-1.33263	15.896	0
1251	rs12444726	1.19e-13	0.367895	33375	6.44e-05	7.41815	0.997145	24.5066	0.0233448	0.268671	317387	0.000804811	2.26774	0.980277	0.557643	25.0642	0
1252	rs12444780	4.64e-14	0.0312106	33375	0.00049547	7.54176	0.978454	25.9076	0.0854044	0.0431084	317387	0.00383357	1.72015	0.912543	0.131773	26.0393	0
1253	rs12444840	0.908054	0.0359815	33375	0.000431901	0.115493	0.981166	-1.9795	0.0799669	0.04518	317387	0.00366573	1.75088	0.91605	0.165342	-1.81416	0
1254	rs12444901	3.46e-27	0.078764	33375	0.000206467	10.7995	0.990907	55.4339	0.0218343	0.126876	317387	0.00142749	2.29324	0.965543	0.854851	56.2888	2.4e-298
1255	rs12445159	2.33e-05	0.148974	33375	0.000118167	4.2302	0.994776	6.27334	0.108741	0.166055	317387	0.00114193	1.60388	0.972244	-0.541643	5.73169	0
1256	rs12445187	2.07e-16	0.289523	33375	7.28e-05	8.21806	0.996774	30.7911	0.193529	0.308092	317387	0.000741821	1.30021	0.981792	-1.17307	29.618	0
1257	rs12445478	2e-130	0.0709728	33375	0.00022721	24.2992	0.990003	289.971	6.53e-08	0.0776463	317387	0.00220805	5.40376	0.947686	12.3613	302.332	1.72e-191
1258	rs12445480	4.44e-29	0.319086	33375	6.9e-05	11.1924	0.996945	59.5479	8.95e-10	0.385548	317387	0.000667515	6.12717	0.983586	16.4082	75.9561	8.37e-290
1259	rs12445560	4.01e-194	0.0598045	33375	0.000266438	29.7219	0.988297	434.301	0.0125791	0.165017	317387	0.00114768	2.49547	0.972108	1.23712	435.538	1.22e-133
1260	rs12445581	1.92e-50	0.0680537	33375	0.000236214	14.936	0.989611	108.099	0.85131	0.251343	317387	0.000840385	0.187447	0.979423	-1.92458	106.175	1.11e-276
1261	rs12445594	6.37e-18	0.115491	33375	0.000146655	8.62569	0.993524	34.4405	0.0036023	0.0923424	317387	0.00188671	2.91104	0.954957	2.49615	36.9366	9.47e-307
1262	rs12445614	6.65e-43	0.194348	33375	9.57e-05	13.7307	0.995766	91.1352	0.428803	0.12852	317387	0.00141189	0.791242	0.965906	-1.38696	89.7482	8.17e-284
1263	rs12445695	3.19e-29	0.319259	33375	6.89e-05	11.2217	0.996946	59.8751	1.02e-09	0.385695	317387	0.000667421	6.10638	0.983588	16.2831	76.1582	1.02e-289
1264	rs12446019	4.57e-55	0.0679519	33375	0.000236542	15.6296	0.989596	118.589	0.066385	0.220278	317387	0.000920697	1.83582	0.9775	-0.249936	118.339	2.13e-271
1265	rs12446046	1.64e-49	0.222572	33375	8.66e-05	14.7923	0.996167	106.204	0.445285	0.241733	317387	0.00086272	0.763299	0.978887	-1.64378	104.56	2.21e-277
1266	rs12446145	1.35e-09	0.486602	33375	6e-05	6.06092	0.997342	15.3535	0.000172437	0.460501	317387	0.000636512	3.75631	0.984336	4.86622	20.2197	0
1267	rs12446215	1.07e-101	0.0921919	33375	0.000179004	21.4103	0.992107	224.97	0.00212168	0.23202	317387	0.000887467	3.07265	0.978295	2.70302	227.673	6.49e-224
1268	rs12446243	7.46e-84	0.0847314	33375	0.000193177	19.4017	0.991487	184.229	0.00238622	0.228978	317387	0.00089571	3.03741	0.978098	2.60131	186.83	1.19e-241
1269	rs12446297	1.78e-05	0.148978	33375	0.000118164	4.29068	0.994776	6.52966	0.201129	0.172593	317387	0.00110735	1.27834	0.973062	-1.01204	5.51762	0
1270	rs12446426	1.29e-22	0.447509	33375	6.06e-05	9.78591	0.997314	44.7936	0.0503698	0.41803	317387	0.000650009	1.95681	0.98401	-0.183945	44.6096	2.04e-303
1271	rs12446460	6.36e-21	0.362759	33375	6.48e-05	9.38383	0.997128	40.9753	1.48e-06	0.335352	317387	0.000709472	4.81344	0.982572	9.35788	50.3332	6.23e-301
1272	rs12446471	2.97e-14	0.346027	33375	6.62e-05	7.59943	0.997066	25.8752	3.66e-06	0.32997	317387	0.000715252	4.6296	0.982433	8.50746	34.3827	7.37e-308
1273	rs12446491	5.69e-12	0.189199	33375	9.77e-05	6.88721	0.995678	20.8923	0.00630986	0.131377	317387	0.00138572	2.73123	0.966517	1.90656	22.7988	0
1274	rs12446503	6.5e-25	0.080354	33375	0.000202731	10.3077	0.99107	50.2907	0.0791298	0.188171	317387	0.00103517	1.75576	0.974774	-0.337473	49.9532	4.26e-301
1275	rs12446555	3.29e-156	0.0775295	33375	0.000209474	26.6272	0.990776	348.891	1.72e-08	0.0827936	317387	0.0020824	5.6382	0.950516	13.6051	362.496	2.32e-165
1276	rs12446573	0.369367	0.0133823	33375	0.00113467	0.89766	0.951991	-1.13463	0.0654425	0.0347928	317387	0.00470888	1.84222	0.894677	0.39281	-0.741823	0
1277	rs12446899	8.11e-20	0.341872	33375	6.66e-05	9.11166	0.997049	38.4758	7.09e-07	0.324312	317387	0.000721637	4.95883	0.982279	10.0606	48.5364	1.03e-301
1278	rs12446954	3.85e-08	0.253835	33375	7.91e-05	5.49752	0.996497	12.2314	0.557824	0.319734	317387	0.000727043	0.586077	0.982148	-1.84415	10.3872	0
1279	rs12447145	0.00726842	0.37405	33375	6.4e-05	2.68429	0.997164	0.659759	0.266117	0.307608	317387	0.000742469	1.11205	0.981777	-1.39546	-0.735706	0
1280	rs12447227	3.46e-17	0.436659	33375	6.09e-05	8.42993	0.997301	32.4786	0.129781	0.434972	317387	0.000643423	1.51497	0.984169	-0.943501	31.5351	0
1281	rs12447465	2.88e-214	0.414452	33375	6.17e-05	31.2418	0.997264	483.74	2.37e-15	0.458877	317387	0.000636847	7.92028	0.984328	28.7959	512.535	3.36e-100
1282	rs12447482	2.44e-14	0.109214	33375	0.000153992	7.62516	0.993202	26.3783	0.899985	0.177579	317387	0.00108278	0.12568	0.973644	-1.81034	24.568	0
1283	rs12447646	1.22e-16	0.227667	33375	8.52e-05	8.28075	0.996228	31.366	0.544317	0.25889	317387	0.000824195	0.606298	0.979811	-1.77122	29.5948	0
1284	rs12447686	1.75e-35	0.262067	33375	7.75e-05	12.4323	0.996569	74.1784	1.31e-11	0.224369	317387	0.000908677	6.76719	0.977788	20.4852	94.6637	1.11e-281
1285	rs12447797	4.94e-40	0.0648884	33375	0.000246898	13.2432	0.989146	84.478	0.00190915	0.0635156	317387	0.00265856	3.10401	0.937678	3.12949	87.6075	9.61e-285
1286	rs12447799	5.93e-05	0.251536	33375	7.96e-05	4.01548	0.996476	5.20957	0.723517	0.328114	317387	0.000717311	0.353762	0.982383	-1.95798	3.25159	0
1287	rs12447806	8.3e-66	0.082506	33375	0.000197906	17.1339	0.991281	143.134	0.0154017	0.171891	317387	0.00111093	2.42279	0.972977	1.05011	144.184	3.58e-260
1288	rs12447902	0	0.184026	33375	9.98e-05	37.5396	0.995585	698.787	9.66e-22	0.157756	317387	0.00119016	9.58047	0.971106	42.7946	741.582	1
1289	rs12447910	1.22e-48	0.222209	33375	8.67e-05	14.6566	0.996162	104.215	0.445146	0.241734	317387	0.000862717	0.763532	0.978887	-1.64361	102.571	3.03e-278
1290	rs12447947	1.37e-105	0.347221	33375	6.61e-05	21.8242	0.997071	234.533	5.6e-09	0.276128	317387	0.000791144	5.82838	0.980605	14.6842	249.218	1.48e-214
1291	rs12448045	0.486302	0.0337794	33375	0.000459008	0.696203	0.980007	-1.71869	0.044691	0.0454393	317387	0.0036458	2.00755	0.916469	0.605538	-1.11316	0
1292	rs12448105	8.23e-16	0.44172	33375	6.08e-05	8.0507	0.997307	29.3611	0.00315471	0.378852	317387	0.00067199	2.95225	0.983478	2.23435	31.5954	0
1293	rs12448190	0.68504	0.00260992	33375	0.00575515	0.405595	0.796315	-0.730091	0.180218	0.00152154	317387	0.104089	1.34008	0.277606	0.0866736	-0.643417	0
1294	rs12448410	9.03e-11	0.243496	33375	8.13e-05	6.48242	0.996398	18.122	0.397446	0.217006	317387	0.000930674	0.846191	0.977262	-1.54198	16.5801	0
1295	rs12448456	4.26e-10	0.0193614	33375	0.000789047	6.24411	0.966119	17.1415	0.0811596	0.0066054	317387	0.0240994	1.744	0.62403	0.459879	17.6014	0
1296	rs12448600	7.74e-173	0.047202	33375	0.00033311	28.0264	0.985411	384.897	0.000905253	0.219354	317387	0.000923481	3.31843	0.977434	3.48608	388.383	4.05e-154
1297	rs12448714	0.897855	0.234595	33375	8.34e-05	0.128372	0.996306	-2.79225	0.141638	0.241785	317387	0.000862593	1.46972	0.97889	-0.871776	-3.66403	0
1298	rs12448860	2.31e-210	0.416362	33375	6.17e-05	30.953	0.997267	474.785	1.51e-15	0.454895	317387	0.000637729	7.97635	0.984307	29.2346	504.02	6.73e-104
1299	rs12449000	1.07e-195	0.41702	33375	6.16e-05	29.8433	0.997269	441.142	5.79e-16	0.445485	317387	0.000640149	8.09357	0.984248	30.1616	471.304	4.17e-118
1300	rs12449019	4e-37	0.204994	33375	9.19e-05	12.7305	0.995931	77.9503	0.407953	0.230372	317387	0.000891902	0.827501	0.978189	-1.57775	76.3726	1.27e-289
1301	rs12449048	4.79e-05	0.0742884	33375	0.000217847	4.06545	0.990411	5.86116	0.0186217	0.0362773	317387	0.00452315	2.35302	0.898409	1.34371	7.20486	0
1302	rs12449114	0.00289414	0.326792	33375	6.81e-05	2.97876	0.996983	1.52145	0.00015758	0.286481	317387	0.000773618	3.77881	0.981027	5.02188	6.54333	0
1303	rs12449164	1.6e-17	0.22959	33375	8.47e-05	8.51995	0.99625	33.3657	0.569468	0.25761	317387	0.000826862	0.568835	0.979747	-1.79122	31.5745	0
1304	rs12595941	0.0262603	0.205741	33375	9.17e-05	2.22234	0.995942	-0.294149	0.546078	0.312519	317387	0.000736022	0.603648	0.981932	-1.8279	-2.12205	0
1305	rs12595968	1.11e-130	0.0674399	33375	0.000238207	24.3235	0.989524	290.438	0.461262	0.170532	317387	0.00111795	0.73677	0.972811	-1.53844	288.899	2.53e-197
1306	rs12595995	7.31e-51	0.379103	33375	6.36e-05	15.0003	0.997179	109.252	0.239706	0.330999	317387	0.000714125	1.17572	0.98246	-1.3426	107.91	6.3e-276
1307	rs12596146	3.17e-54	0.151163	33375	0.000116756	15.5058	0.994838	116.962	0.0380093	0.101848	317387	0.00172872	2.07475	0.958572	0.471235	117.433	8.62e-272
1308	rs12596165	0.000823417	0.0571357	33375	0.000278094	3.3448	0.987791	3.32275	0.716958	0.141058	317387	0.00130517	0.362527	0.968402	-1.66369	1.65906	0
1309	rs12596182	5.29e-100	0.0628507	33375	0.000254349	21.2278	0.988822	220.544	8.11e-08	0.0711264	317387	0.00239354	5.36469	0.94354	12.1404	232.685	9.75e-222
1310	rs12596206	5.1e-100	0.0628173	33375	0.000254475	21.2295	0.988816	220.58	6.41e-08	0.0707724	317387	0.00240459	5.40703	0.943294	12.3541	232.934	1.25e-221
1311	rs12596224	3.52e-18	0.242904	33375	8.15e-05	8.69336	0.996392	34.8385	0.278051	0.271378	317387	0.000799744	1.08471	0.980398	-1.38931	33.4492	2.9e-308
1312	rs12596287	3.53e-16	0.0605249	33375	0.000263469	8.15368	0.988426	30.627	0.0175162	0.0611044	317387	0.00275637	2.37569	0.935533	1.26923	31.8962	0
1313	rs12596323	3.25e-16	0.0604876	33375	0.000263621	8.16366	0.988419	30.7076	0.0194393	0.0611647	317387	0.00275383	2.337	0.935589	1.18365	31.8913	0
1314	rs12596362	2.49e-226	0.416162	33375	6.17e-05	32.1178	0.997267	511.415	9.69e-14	0.461906	317387	0.000636233	7.44501	0.984343	25.2017	536.617	9.66e-90
1315	rs12596403	4.37e-09	0.23211	33375	8.41e-05	5.86967	0.996278	14.3656	0.0692261	0.2287	317387	0.000896475	1.81694	0.978079	-0.295709	14.0699	0
1316	rs12596415	3.14e-211	0.415939	33375	6.17e-05	31.0174	0.997267	476.774	1.37e-15	0.459471	317387	0.000636723	7.98768	0.984331	29.3236	506.097	5.38e-103
1317	rs12596437	0.776733	0.310828	33375	6.99e-05	0.283578	0.996901	-2.84831	0.352755	0.326448	317387	0.000719188	0.929259	0.982338	-1.59403	-4.44234	0
1318	rs12596439	0.00394839	0.0224812	33375	0.000681717	2.88226	0.970592	2.2683	0.976535	0.0235767	317387	0.00686921	0.0294133	0.853439	-0.959787	1.30851	0
1319	rs12596491	0.000943127	0.330351	33375	6.77e-05	3.30697	0.996999	2.54716	0.472932	0.315191	317387	0.00073263	0.717717	0.982014	-1.75615	0.791017	0
1320	rs12596492	1.44e-228	0.0979607	33375	0.00016954	32.2776	0.992521	514.578	0.000112414	0.0719234	317387	0.00236905	3.86211	0.944085	5.59896	520.177	7e-97
1321	rs12596514	4.26e-06	0.00190795	33375	0.00786704	4.59841	0.740935	7.15834	0.0650714	0.0283853	317387	0.00573377	1.84477	0.874627	0.450019	7.60836	0
1322	rs12596583	1.02e-91	0.0630701	33375	0.000253523	20.3113	0.988858	201.727	9.08e-08	0.0710461	317387	0.00239604	5.34418	0.943484	12.0365	213.763	5.91e-230
1323	rs12596872	0.0522613	0.122449	33375	0.000139419	1.94098	0.993842	-0.672891	0.541837	0.279337	317387	0.000785538	0.610037	0.98074	-1.79237	-2.46526	0
1324	rs12596885	4.53e-140	0.132914	33375	0.000129992	25.1951	0.994256	312.994	0.000427563	0.326149	317387	0.000719528	3.52246	0.98233	4.0763	317.071	4.34e-185
1325	rs12596934	5.94e-274	0.0901779	33375	0.000182596	35.3648	0.99195	617.889	9.74e-07	0.05798	317387	0.00289527	4.89677	0.932504	9.83211	627.721	3.56e-50
1326	rs12597108	1.11e-05	0.150824	33375	0.000116972	4.39389	0.994828	6.97095	0.091445	0.175728	317387	0.00109173	1.68782	0.973432	-0.427489	6.54346	0
1327	rs12597281	0.212455	0.222828	33375	8.65e-05	1.24684	0.99617	-2.0081	0.746645	0.359816	317387	0.000686503	0.323066	0.983127	-1.98972	-3.99781	0
1328	rs12597296	8.22e-276	0.0899873	33375	0.000182945	35.4855	0.991935	622.123	2.09e-06	0.0587959	317387	0.00285757	4.74431	0.933324	9.14991	631.273	1.24e-48
1329	rs12597299	8.28e-276	0.0899866	33375	0.000182946	35.4853	0.991935	622.116	2.03e-06	0.0587734	317387	0.0028586	4.75083	0.933302	9.17871	631.295	1.27e-48
1330	rs12597391	4.59e-05	0.300101	33375	7.13e-05	4.07541	0.99684	5.39967	0.495735	0.285493	317387	0.000775221	0.681216	0.980988	-1.75372	3.64594	0
1331	rs12597503	5.28e-15	0.0561174	33375	0.000282835	7.81995	0.987586	28.0018	0.000763924	0.0593327	317387	0.00283333	3.36555	0.933852	3.93089	31.9327	0
1332	rs12597637	0.000643324	0.0229757	33375	0.000667382	3.41266	0.971193	3.8818	0.983517	0.0237064	317387	0.00683253	0.0206598	0.854107	-0.962259	2.91955	0
1333	rs12597726	0.98671	0.300342	33375	7.13e-05	0.0166576	0.996841	-2.87868	0.321378	0.318378	317387	0.000728687	0.99163	0.982109	-1.52885	-4.40753	0
1334	rs12597751	0.957153	0.299973	33375	7.13e-05	0.053727	0.996839	-2.87703	0.298534	0.318396	317387	0.000728665	1.03958	0.982109	-1.48104	-4.35807	0
1335	rs12597774	9.58e-06	0.00184321	33375	0.00814283	4.42646	0.734266	6.53081	0.0609368	0.0281179	317387	0.0057867	1.87395	0.873616	0.499724	7.03054	0
1336	rs12597913	1.04e-99	0.0629961	33375	0.000253801	21.1959	0.988846	219.879	6.06e-08	0.0708275	317387	0.00240287	5.41707	0.943332	12.4056	232.285	6.53e-222
1337	rs12598064	5.21e-20	0.302572	33375	7.1e-05	9.15956	0.996855	38.9359	0.0444314	0.282807	317387	0.000779653	2.01	0.980881	0.00288077	38.9388	7.02e-306
1338	rs12598121	6.05e-54	0.0671172	33375	0.00023927	15.4642	0.989478	116.035	0.0639028	0.220337	317387	0.00092052	1.85286	0.977505	-0.219298	115.816	1.71e-272
1339	rs12598213	2.96e-16	0.0605467	33375	0.00026338	8.17478	0.98843	30.7972	0.0197256	0.061128	317387	0.00275538	2.33153	0.935555	1.17188	31.9691	0
1340	rs12598214	6.1e-274	0.0901787	33375	0.000182595	35.3641	0.99195	617.864	9.76e-07	0.0579781	317387	0.00289536	4.8964	0.932502	9.83041	627.694	3.46e-50
1341	rs12598239	2.88e-16	0.0604912	33375	0.000263606	8.1783	0.98842	30.8258	0.0197197	0.0611283	317387	0.00275537	2.33164	0.935555	1.17212	31.9979	0
1342	rs12598250	0.00503188	0.21239	33375	8.96e-05	2.80499	0.996035	1.1532	0.576615	0.320705	317387	0.000725878	0.558336	0.982176	-1.86053	-0.70733	0
1343	rs12598276	4.23e-275	0.0901085	33375	0.000182723	35.4394	0.991944	620.506	1.41e-06	0.0588726	317387	0.00285408	4.82412	0.9334	9.50657	630.012	3.52e-49
1344	rs12598316	8.95e-266	0.0905365	33375	0.000181945	34.8287	0.991978	599.24	0.000181978	0.0630639	317387	0.00267631	3.7428	0.937288	5.18044	604.421	2.7e-60
1345	rs12598446	0.00315784	0.0224176	33375	0.000683607	2.95194	0.970513	2.46659	0.975261	0.0235793	317387	0.00686847	0.0310107	0.853452	-0.959792	1.5068	0
1346	rs12598500	5.46e-17	0.14186	33375	0.000123064	8.37642	0.99456	32.2843	0.00132145	0.108782	317387	0.00163112	3.21128	0.96082	3.33435	35.6187	2.54e-307
1347	rs12598556	3.51e-89	0.0641721	33375	0.000249463	20.0224	0.989034	195.995	2.78e-07	0.0631328	317387	0.00267359	5.13806	0.937348	10.9877	206.982	6.71e-233
1348	rs12598652	0.00463074	0.212215	33375	8.96e-05	2.83166	0.996033	1.22836	0.577613	0.32069	317387	0.000725896	0.556875	0.982176	-1.86132	-0.632956	0
1349	rs12598665	0	0.109112	33375	0.000154118	37.5396	0.993197	697.32	0.330546	0.183747	317387	0.00105434	0.973015	0.974318	-1.36977	695.951	1.52e-20
1350	rs12598666	1.51e-105	0.0690171	33375	0.000233158	21.8197	0.989744	233.317	6.18e-05	0.0802924	317387	0.00214143	4.00602	0.949185	6.12657	239.444	8.4e-219
1351	rs12598678	3.99e-31	0.0797681	33375	0.00020409	11.6028	0.991011	64.351	0.210836	0.226709	317387	0.00090202	1.25127	0.977947	-1.14158	63.2094	2.44e-295
1352	rs12598737	6.87e-264	0.090608	33375	0.000181816	34.7039	0.991984	594.942	0.000204099	0.0633736	317387	0.00266411	3.71389	0.937556	5.0791	600.021	3.32e-62
1353	rs12598756	3.19e-277	0.0947077	33375	0.000174733	35.5769	0.992294	625.548	0.0914429	0.0794032	317387	0.00216332	1.68784	0.948692	-0.133643	625.414	3.54e-51
1354	rs12598757	6.12e-257	0.091792	33375	0.000179704	34.2401	0.992076	579.129	0.790498	0.0740688	317387	0.00230576	0.265664	0.945498	-1.42139	577.707	6.76e-72
1355	rs12598972	0.0557276	0.0023309	33375	0.00644226	1.91316	0.77741	0.671519	0.550671	0.0361172	317387	0.00454244	0.596755	0.89802	-0.981589	-0.31007	0
1356	rs12598981	6.74e-18	0.230394	33375	8.45e-05	8.61928	0.996259	34.2129	0.721843	0.260078	317387	0.000821747	0.355997	0.97987	-1.89068	32.3222	0
1357	rs12599002	1.63e-275	0.0900403	33375	0.000182848	35.4662	0.991939	621.445	1.78e-06	0.0588271	317387	0.00285615	4.77736	0.933355	9.29685	630.742	7.29e-49
1358	rs12599033	2.68e-13	0.405541	33375	6.21e-05	7.30955	0.997246	23.6939	0.00282195	0.437128	317387	0.000642702	2.9865	0.984187	2.31561	26.0095	0
1359	rs12599126	0.0233765	0.205493	33375	9.18e-05	2.26722	0.995938	-0.193367	0.555479	0.3126	317387	0.000735918	0.58957	0.981934	-1.83622	-2.02958	0
1360	rs12599180	9.12e-212	0.415849	33375	6.17e-05	31.0572	0.997267	478.006	9.53e-16	0.459162	317387	0.000636788	8.03271	0.98433	29.6786	507.684	2.63e-102
1361	rs12599205	1.1e-255	0.0915685	33375	0.000180099	34.1556	0.992059	576.253	0.85646	0.0839041	317387	0.00205733	0.180882	0.951083	-1.49325	574.76	3.55e-73
1362	rs12599306	4.41e-06	0.00175086	33375	0.00857153	4.59109	0.724136	6.98779	0.0549566	0.0281444	317387	0.00578141	1.91922	0.873717	0.574511	7.5623	0
1363	rs12599473	1.09e-275	0.0900036	33375	0.000182915	35.4777	0.991936	621.847	1.41e-06	0.0588725	317387	0.00285408	4.82412	0.9334	9.50659	631.354	1.34e-48
1364	rs12599561	2.55e-274	0.089843	33375	0.00018321	35.3886	0.991923	618.711	1.46e-07	0.0730717	317387	0.00233471	5.25807	0.944851	11.6124	630.324	4.8e-49
1365	rs12599577	1.27e-50	0.370427	33375	6.42e-05	14.9633	0.997153	108.701	0.0359683	0.479604	317387	0.000633594	2.09729	0.984407	0.0845389	108.786	1.51e-275
1366	rs12599774	0.272756	0.217868	33375	8.79e-05	1.09674	0.996108	-2.17531	0.310809	0.265041	317387	0.000811805	1.01353	0.980109	-1.45533	-3.63064	0
1367	rs12599799	3.23e-211	0.416471	33375	6.16e-05	31.0165	0.997268	476.747	1.31e-15	0.456991	317387	0.000637255	7.99381	0.984318	29.3719	506.118	5.49e-103
1368	rs12599804	0.00344509	0.0224607	33375	0.000682325	2.92495	0.970567	2.38895	0.975285	0.0235792	317387	0.0068685	0.0309806	0.853452	-0.959791	1.42916	0
1369	rs12599811	0.0824442	0.230211	33375	8.45e-05	1.73668	0.996257	-1.29153	0.213433	0.223794	317387	0.000910337	1.24418	0.977748	-1.14589	-2.43742	0
1370	rs12599826	0.00325889	0.0224309	33375	0.000683211	2.9422	0.97053	2.43853	0.991446	0.0237353	317387	0.00682442	0.0107211	0.854255	-0.9629	1.47563	0
1371	rs12599846	6.61e-276	0.0900178	33375	0.000182889	35.4917	0.991937	622.341	1.79e-06	0.0588307	317387	0.00285599	4.77619	0.933359	9.29168	631.633	1.78e-48
1372	rs12599862	0.00316942	0.0224102	33375	0.000683827	2.95081	0.970504	2.46347	0.975279	0.0235791	317387	0.00686852	0.0309881	0.853451	-0.959789	1.50368	0
1373	rs12599929	6.5e-108	0.0641969	33375	0.000249373	22.0674	0.989038	238.56	1.34e-07	0.0702798	317387	0.00242017	5.27387	0.942948	11.6816	250.241	4.11e-214
1374	rs12600036	2.55e-14	0.28867	33375	7.3e-05	7.61931	0.996768	26.0658	0.0659781	0.405841	317387	0.000655797	1.83857	0.98387	-0.400612	25.6652	0
1375	rs12600041	1.51e-10	0.237652	33375	8.27e-05	6.40483	0.996338	17.6309	0.00689827	0.272502	317387	0.000797675	2.70172	0.980448	1.61094	19.2418	0
1376	rs12600051	2.19e-225	0.0977147	33375	0.00016992	32.0501	0.992505	507.308	0.000118231	0.0719244	317387	0.00236902	3.84977	0.944086	5.55403	512.862	4.66e-100
1377	rs12600122	0.00300663	0.19324	33375	9.61e-05	2.96706	0.995747	1.65291	0.0237783	0.276272	317387	0.000790889	2.26069	0.980611	0.534292	2.1872	0
1378	rs12600151	1.62e-274	0.0901385	33375	0.000182668	35.4015	0.991947	619.176	9.35e-07	0.0585626	317387	0.00286824	4.90481	0.933092	9.87154	629.048	1.34e-49
1379	rs12600229	9.98e-274	0.0897793	33375	0.000183327	35.3501	0.991918	617.357	9.48e-07	0.058394	317387	0.00287601	4.90216	0.932923	9.85865	627.216	2.15e-50
1380	rs12600234	0.0549376	0.00232972	33375	0.00644552	1.91937	0.777322	0.680804	0.550681	0.0361172	317387	0.00454244	0.59674	0.89802	-0.981597	-0.300793	0
1381	rs12709088	5.18e-82	0.189976	33375	9.74e-05	19.1825	0.995692	180.468	0.342174	0.0948319	317387	0.00184223	0.949878	0.955972	-1.13019	179.337	6.61e-245
1382	rs12709089	7.8e-82	0.190037	33375	9.73e-05	19.1612	0.995693	180.062	0.340285	0.0948623	317387	0.0018417	0.953602	0.955984	-1.12694	178.935	4.42e-245
1383	rs12709093	1.34e-33	0.326337	33375	6.81e-05	12.0802	0.99698	69.8435	9.69e-09	0.40306	317387	0.000657245	5.73603	0.983834	14.1226	83.9661	2.52e-286
1384	rs12709094	9.06e-211	0.416301	33375	6.17e-05	30.9833	0.997267	475.719	1.33e-15	0.454661	317387	0.000637784	7.99211	0.984306	29.3585	505.077	1.94e-103
1385	rs12709095	1.56e-28	0.326204	33375	6.82e-05	11.0805	0.99698	58.3017	1.36e-08	0.396622	317387	0.000660787	5.6784	0.983749	13.8003	72.102	1.77e-291
1386	rs12709096	1.32e-24	0.328975	33375	6.79e-05	10.2398	0.996993	49.3656	1.38e-07	0.385496	317387	0.000667549	5.2677	0.983585	11.5918	60.9574	2.56e-296
1387	rs12709099	8.57e-199	0.4193	33375	6.15e-05	30.0811	0.997273	448.249	1.78e-15	0.458275	317387	0.000636975	7.95565	0.984325	29.0723	477.321	1.71e-115
1388	rs12709101	9.06e-295	0.32733	33375	6.8e-05	36.6941	0.996985	668.298	4.04e-12	0.458098	317387	0.000637013	6.93583	0.984324	21.598	689.896	3.57e-23
1389	rs12709102	1.93e-28	0.428031	33375	6.12e-05	11.0613	0.997288	58.0557	0.42949	0.451071	317387	0.000638655	0.790065	0.984285	-1.76936	56.2863	2.4e-298
1390	rs12709103	6.48e-24	0.32304	33375	6.85e-05	10.0844	0.996965	47.7943	0.767978	0.198767	317387	0.000992944	0.295021	0.975778	-1.81778	45.9765	7.99e-303
1391	rs12709104	7.28e-06	0.100688	33375	0.000165448	4.48542	0.9927	7.52608	0.0736004	0.143432	317387	0.00128712	1.78909	0.968825	-0.183543	7.34254	0
1392	rs12709105	4.26e-10	0.326739	33375	6.81e-05	6.24413	0.996982	16.5341	0.38667	0.32862	317387	0.000716746	0.865672	0.982397	-1.65174	14.8823	0
1393	rs12709106	0.0113896	0.372734	33375	6.41e-05	2.53051	0.99716	0.260632	0.330471	0.306747	317387	0.000743628	0.973166	0.981749	-1.53687	-1.27624	0
1394	rs12709109	2.66e-48	0.37654	33375	6.38e-05	14.6038	0.997172	103.4	0.343889	0.369394	317387	0.000678859	0.946509	0.983312	-1.60606	101.793	1.39e-278
1395	rs12709110	1.87e-16	0.054625	33375	0.000290104	8.22982	0.987271	31.2519	0.00153465	0.0516249	317387	0.00322989	3.16805	0.925286	3.34629	34.5982	9.14e-308
1396	rs12709112	1.46e-20	0.102812	33375	0.000162413	9.29579	0.992833	40.4271	0.000880947	0.194524	317387	0.00100926	3.32602	0.97539	3.5428	43.9699	1.07e-303
1397	rs12917681	3.67e-289	0.0969831	33375	0.000171063	36.3408	0.992455	652.901	0.00268534	0.079838	317387	0.00215255	3.00163	0.948934	2.78754	655.688	4.98e-38
1398	rs12917772	8.69e-65	0.355565	33375	6.54e-05	16.9967	0.997103	141.104	0.0354977	0.481741	317387	0.000633384	2.10263	0.984412	0.0954453	141.199	1.81e-261
1399	rs12917851	1.69e-09	0.131049	33375	0.000131559	6.02552	0.994187	15.4741	0.424849	0.0914762	317387	0.00190276	0.798037	0.954591	-1.24205	14.232	0
1400	rs12918185	4.75e-08	0.204652	33375	9.2e-05	5.4605	0.995926	12.0962	0.876102	0.11974	317387	0.0015003	0.155912	0.963849	-1.6483	10.4479	0
1401	rs12918353	0.000593444	0.123041	33375	0.000138842	3.43459	0.993867	3.315	5.79e-05	0.0993281	317387	0.00176762	4.0211	0.95768	6.16124	9.47623	0
1402	rs12918372	3.82e-10	0.164599	33375	0.00010895	6.26138	0.995181	16.8404	0.252395	0.19321	317387	0.00101447	1.14455	0.975266	-1.21098	15.6294	0
1403	rs12918431	1.07e-10	0.165744	33375	0.000108346	6.45712	0.995208	18.0769	0.178425	0.195211	317387	0.00100656	1.34562	0.975454	-0.970471	17.1065	0
1404	rs12918444	3.52e-138	0.130257	33375	0.000132238	25.022	0.994157	308.65	1.2e-06	0.296166	317387	0.000758616	4.85526	0.981388	9.57545	318.225	1.38e-184
1405	rs12918575	3.49e-289	0.0969781	33375	0.000171071	36.3422	0.992454	652.951	0.00268516	0.079838	317387	0.00215255	3.00166	0.948934	2.7876	655.738	5.23e-38
1406	rs12918607	4.35e-137	0.122076	33375	0.000139785	24.9216	0.993826	306.081	1.83e-13	0.086726	317387	0.00199654	7.36034	0.952459	24.2765	330.357	2.56e-179
1407	rs12918760	2.1e-66	0.0184402	33375	0.000827687	17.2136	0.964519	141.228	0.228133	0.00521892	317387	0.0304593	1.20518	0.567704	-0.00703749	141.221	1.85e-261
1408	rs12918773	1.03e-143	0.112515	33375	0.00015003	25.5255	0.993376	321.109	5.99e-17	0.118166	317387	0.00151757	8.36551	0.963448	32.0574	353.166	2.06e-169
1409	rs12918883	2.12e-09	0.126784	33375	0.00013532	5.98858	0.994022	15.2646	0.63423	0.0872785	317387	0.0019851	0.475782	0.952719	-1.41799	13.8466	0
1410	rs12919081	1.63e-32	0.221137	33375	8.7e-05	11.8733	0.996149	67.4366	0.822352	0.135194	317387	0.00135254	0.224521	0.967292	-1.68569	65.7509	3.09e-294
1411	rs12919215	7.87e-81	0.207035	33375	9.13e-05	19.0406	0.995961	177.783	0.0161421	0.116572	317387	0.00153554	2.40569	0.963031	1.13785	178.921	4.36e-245
1412	rs12919314	3.43e-44	0.200505	33375	9.35e-05	13.9438	0.995864	94.068	0.154548	0.10379	317387	0.00170005	1.42365	0.959231	-0.627847	93.4402	3.28e-282
1413	rs12919483	4.27e-10	0.341205	33375	6.66e-05	6.24381	0.997047	16.5226	0.376386	0.34355	317387	0.000701191	0.884575	0.982772	-1.64612	14.8765	0
1414	rs12919518	3.44e-178	0.15643	33375	0.000113529	28.4623	0.99498	400.37	0.113103	0.0817352	317387	0.00210693	1.5844	0.949962	-0.305135	400.065	4.8e-149
1415	rs12919536	3.61e-166	0.14838	33375	0.000118557	27.4739	0.994758	372.802	0.141092	0.0808498	317387	0.00212795	1.47174	0.949488	-0.464475	372.338	4.36e-161
1416	rs12919586	0.118231	0.00794939	33375	0.00189968	1.56224	0.922143	-0.151151	0.223821	0.00635032	317387	0.025061	1.21643	0.614807	-0.0221397	-0.173291	0
1417	rs12919804	1.26e-233	0.103143	33375	0.000161952	32.6362	0.992854	526.283	0.00294408	0.0758747	317387	0.00225528	2.97352	0.946627	2.71972	529.003	4.77e-93
1418	rs12920028	6.65e-17	0.0547648	33375	0.000289406	8.3531	0.987301	32.261	0.00639632	0.0559102	317387	0.00299587	2.72674	0.930322	2.12659	34.3875	7.4e-308
1419	rs12920128	5.41e-26	0.137541	33375	0.000126293	10.5441	0.994418	52.6851	0.24218	0.244286	317387	0.000856587	1.16956	0.979034	-1.26284	51.4222	1.85e-300
1420	rs12920256	2.28e-127	0.152966	33375	0.000115625	24.0083	0.994887	284.087	1.41e-09	0.280634	317387	0.000783317	6.05433	0.980793	15.9992	300.086	1.82e-192
1421	rs12920340	0.0829698	0.137911	33375	0.000126008	1.73371	0.994431	-1.10075	1.05e-09	0.213052	317387	0.000943183	6.10225	0.976964	16.3045	15.2037	0
1422	rs12920415	0.491292	0.0188663	33375	0.000809345	0.688255	0.965278	-1.45157	0.821803	0.00982844	317387	0.0162492	0.225227	0.711121	-0.602837	-2.05441	0
1423	rs12920626	4.71e-06	0.10198	33375	0.000163587	4.57752	0.992782	7.93563	0.694882	0.0578798	317387	0.00289998	0.392238	0.932401	-1.27536	6.66027	0
1424	rs12920831	5.95e-48	0.376487	33375	6.38e-05	14.5487	0.997172	102.599	0.330739	0.368947	317387	0.0006792	0.972626	0.983303	-1.58117	101.018	6.41e-279
1425	rs12920868	2.33e-06	0.0246742	33375	0.000622524	4.72211	0.973077	9.04163	0.00149555	0.0632936	317387	0.00266725	3.17555	0.937487	3.34066	12.3823	0
1426	rs12921177	2.91e-156	0.111	33375	0.000151818	26.6318	0.993298	349.746	3.09e-16	0.118162	317387	0.00151761	8.16972	0.963447	30.4978	380.244	1.18e-157
1427	rs12921208	0.000539821	0.451316	33375	6.05e-05	3.46018	0.997318	3.00969	0.663393	0.441127	317387	0.000641432	0.435233	0.984217	-1.9812	1.02849	0
1428	rs12921383	1.09e-135	0.115875	33375	0.000146233	24.7923	0.993543	302.822	1.05e-21	0.0772908	317387	0.00221735	9.57183	0.947478	41.9307	344.753	4.57e-173
1429	rs12921408	2.17e-11	0.00592322	33375	0.00254432	6.69385	0.898407	18.9844	0.138151	0.0122622	317387	0.0130562	1.48271	0.753917	0.127675	19.1121	0
1430	rs12921479	0.00200263	0.351072	33375	6.58e-05	3.08984	0.997086	1.84056	0.661808	0.323839	317387	0.000722185	0.437418	0.982266	-1.92215	-0.0815954	0
1431	rs12921572	4.26e-53	0.462009	33375	6.03e-05	15.338	0.997328	114.35	2.98e-06	0.376168	317387	0.000673873	4.6723	0.983432	8.68421	123.034	2.34e-269
1432	rs12921652	4.07e-09	0.00557632	33375	0.00270165	5.8815	0.892799	14.3254	0.149437	0.0122978	317387	0.0130189	1.44152	0.754448	0.0817439	14.4071	0
1433	rs12921906	5.07e-138	0.144534	33375	0.000121165	25.0075	0.994644	308.397	1.41e-09	0.280634	317387	0.000783317	6.05431	0.980793	15.9991	324.396	6.59e-182
1434	rs12922047	4.85e-79	0.0622579	33375	0.000256608	18.8234	0.988724	172.921	8.95e-08	0.0758687	317387	0.00225544	5.34689	0.946624	12.0664	184.987	1.88e-242
1435	rs12922197	2.79e-143	0.112836	33375	0.000149657	25.4864	0.993393	320.122	5.06e-17	0.118309	317387	0.00151598	8.38525	0.963484	32.2175	352.339	9e-170
1436	rs12922302	3.83e-213	0.408892	33375	6.2e-05	31.159	0.997253	481.16	7.73e-17	0.444792	317387	0.000640346	8.33532	0.984244	32.1162	513.276	7.05e-100
1437	rs12922507	1.37e-06	0.100869	33375	0.000165184	4.82916	0.992712	9.11463	0.674127	0.0572356	317387	0.00293061	0.420491	0.931736	-1.25982	7.85481	0
1438	rs12922653	3.91e-12	0.159595	33375	0.000111697	6.94052	0.99506	21.3112	0.225361	0.186931	317387	0.00104045	1.2124	0.974648	-1.12114	20.1901	0
1439	rs12922670	4.87e-10	0.132344	33375	0.000130466	6.2233	0.994235	16.6751	0.3433	0.0925119	317387	0.0018836	0.947665	0.955028	-1.12201	15.5531	0
1440	rs12922678	1.5e-38	0.267323	33375	7.65e-05	12.9844	0.996612	81.1678	1.21e-09	0.280869	317387	0.000782917	6.0791	0.980803	16.1465	97.3143	1.58e-280
1441	rs12922711	8.05e-66	0.212619	33375	8.95e-05	17.1356	0.996039	143.467	0.307196	0.101509	317387	0.00173384	1.02112	0.958455	-1.0908	142.376	5.87e-261
1442	rs12922757	7.55e-71	0.28446	33375	7.36e-05	17.7963	0.996739	154.975	1.3e-11	0.282227	317387	0.000780624	6.76855	0.980858	20.4902	175.465	1.38e-246
1443	rs12922903	1.66e-05	0.049233	33375	0.00032005	4.3061	0.985975	7.00774	0.000217135	0.073651	317387	0.00231779	3.6982	0.945229	5.0115	12.0192	0
1444	rs12923129	1.11e-10	0.00602482	33375	0.00250167	6.45158	0.89994	17.5781	0.259232	0.0120856	317387	0.0132446	1.12821	0.751249	-0.217537	17.3605	0
1445	rs12923145	1.23e-192	0.168914	33375	0.000106718	29.6066	0.995279	433.53	0.0126378	0.0914753	317387	0.00190277	2.49382	0.954591	1.42234	434.952	6.8e-134
1446	rs12923300	9.92e-05	0.39135	33375	6.29e-05	3.89256	0.997212	4.61361	0.0275721	0.305809	317387	0.000744901	2.20332	0.981718	0.382019	4.99563	0
1447	rs12923367	1.05e-288	0.324086	33375	6.84e-05	36.3118	0.99697	654.378	2.48e-12	0.457997	317387	0.000637035	7.00435	0.984324	22.0681	676.446	5.15e-29
1448	rs12923514	4.49e-290	0.322309	33375	6.86e-05	36.3986	0.996961	657.516	3.54e-12	0.457217	317387	0.000637205	6.95462	0.98432	21.7265	679.243	8.44e-28
1449	rs12924011	3.97e-38	0.165678	33375	0.00010838	12.9097	0.995206	80.2599	1.72e-09	0.101274	317387	0.00173741	6.02211	0.958373	15.7886	96.0484	4.45e-281
1450	rs12924101	5.51e-54	0.187805	33375	9.82e-05	15.4703	0.995654	116.426	1.84e-07	0.113835	317387	0.00156761	5.21495	0.962288	11.4462	127.872	2.95e-267
1451	rs12924124	1.77e-110	0.102132	33375	0.000163371	22.3329	0.992791	245.116	1.74e-24	0.0554839	317387	0.00301753	10.2126	0.929854	47.1619	292.277	7.41e-196
1452	rs12924133	2.12e-192	0.168912	33375	0.000106719	29.5881	0.995279	432.985	0.0126029	0.0914778	317387	0.00190273	2.4948	0.954592	1.42467	434.409	3.95e-134
1453	rs12924181	1.57e-50	0.292107	33375	7.25e-05	14.9493	0.99679	108.511	3.59e-11	0.285029	317387	0.000775979	6.62005	0.98097	19.5146	128.026	3.44e-267
1454	rs12924254	1.1e-10	0.00602447	33375	0.00250181	6.45274	0.899935	17.5847	0.259232	0.0120856	317387	0.0132446	1.12821	0.751249	-0.217537	17.3672	0
1455	rs12924566	0.358374	0.174122	33375	0.000104179	0.918467	0.995391	-2.27004	0.613001	0.17683	317387	0.00108638	0.505794	0.973559	-1.69188	-3.96192	0
1456	rs12924621	1.92e-45	0.201702	33375	9.3e-05	14.1481	0.995882	96.9254	0.213339	0.0998589	317387	0.00175926	1.24444	0.957871	-0.841823	96.0835	4.61e-281
1457	rs12924776	1.99e-43	0.200884	33375	9.33e-05	13.8177	0.995869	92.3261	0.153461	0.103799	317387	0.00169992	1.42741	0.959234	-0.622735	91.7034	5.77e-283
1458	rs12924828	0.0863356	0.0117753	33375	0.00128742	1.71505	0.945878	-0.0671524	0.168149	0.00307556	317387	0.0515752	1.37818	0.436799	0.127762	0.0606094	0
1459	rs12925026	2.25e-110	0.102196	33375	0.00016328	22.3221	0.992795	244.877	1.71e-24	0.0554825	317387	0.0030176	10.2141	0.929852	47.1763	292.053	5.92e-196
1460	rs12925087	9.06e-72	0.284444	33375	7.36e-05	17.9147	0.996739	157.082	1.1e-11	0.282985	317387	0.000779356	6.7929	0.980888	20.6521	177.734	1.33e-245
1461	rs12925171	1.32e-06	0.00420697	33375	0.0035761	4.83641	0.862859	9.09813	0.845402	0.00258661	317387	0.0612945	0.194988	0.394888	-0.243664	8.85447	0
1462	rs12925361	0.437989	0.473859	33375	6.01e-05	0.775594	0.997336	-2.66408	0.169341	0.317126	317387	0.000730223	1.37432	0.982072	-1.08324	-3.74732	0
1463	rs12925420	2.54e-78	0.457184	33375	6.04e-05	18.7356	0.997324	172.08	2.25e-12	0.315278	317387	0.00073252	7.01804	0.982016	22.1744	194.255	1.99e-238
1464	rs12925427	1.78e-29	0.324499	33375	6.83e-05	11.2732	0.996972	60.4497	1.07e-08	0.400168	317387	0.000658803	5.71881	0.983797	14.0262	74.4759	1.9e-290
1465	rs12925506	1.12e-92	0.19589	33375	9.51e-05	20.4197	0.995791	204.87	4.54e-05	0.338797	317387	0.000705917	4.078	0.982658	6.14353	211.014	3.78e-231
1466	rs12925933	3.89e-287	0.32421	33375	6.84e-05	36.2124	0.99697	650.781	3.47e-12	0.458137	317387	0.000637005	6.95725	0.984325	21.7445	672.526	1.02e-30
1467	rs12925992	3.46e-05	0.0192514	33375	0.000793467	4.14095	0.965936	6.59191	0.805718	0.00868338	317387	0.0183707	0.245954	0.685275	-0.557301	6.03461	0
1468	rs12926012	1.86e-71	0.284306	33375	7.36e-05	17.8745	0.996738	156.365	1.52e-11	0.283172	317387	0.000779045	6.74609	0.980896	20.3412	176.706	4.76e-246
1469	rs12926091	1.05e-49	0.163807	33375	0.000109373	14.8227	0.995162	106.659	2.1e-05	0.194425	317387	0.00100965	4.25444	0.97538	6.97521	113.634	1.93e-273
1470	rs12926159	0.66394	0.015087	33375	0.0010082	0.43448	0.957113	-1.48425	0.536765	0.0132941	317387	0.0120554	0.617712	0.768412	-0.584797	-2.06905	0
1471	rs12926212	1.55e-15	0.386182	33375	6.32e-05	7.97302	0.997199	28.7566	0.969538	0.279254	317387	0.000785681	0.0381877	0.980736	-1.97405	26.7825	0
1472	rs12926572	2.85e-13	0.0569067	33375	0.000279146	7.30116	0.987746	24.1259	0.000866822	0.0594811	317387	0.00282671	3.33053	0.933997	3.82111	27.947	0
1473	rs12926778	1.31e-18	0.455168	33375	6.04e-05	8.80505	0.997322	35.6992	0.00286457	0.378234	317387	0.000672419	2.98191	0.983467	2.32118	38.0204	2.8e-306
1474	rs12926888	0.724356	0.34827	33375	6.6e-05	0.352643	0.997075	-2.85525	0.0131389	0.449147	317387	0.000639151	2.47998	0.984273	0.950618	-1.90463	0
1475	rs12926996	2.14e-18	0.065864	33375	0.000243495	8.74987	0.989294	35.6018	9.4e-05	0.068525	317387	0.00247746	3.90566	0.941676	5.76136	41.3632	7.92e-305
1476	rs12926997	2.14e-18	0.065864	33375	0.000243495	8.74987	0.989294	35.6018	9.4e-05	0.068525	317387	0.00247746	3.90566	0.941676	5.76136	41.3632	7.92e-305
1477	rs12927047	7.25e-18	0.0653532	33375	0.000245264	8.61081	0.989217	34.4084	8.06e-05	0.0689111	317387	0.0024646	3.9426	0.941961	5.89763	40.306	2.75e-305
1478	rs12927059	4.45e-61	0.0582139	33375	0.000273256	16.4883	0.988001	132.09	0.749475	0.011729	317387	0.0136424	0.319332	0.745679	-0.646559	131.444	1.05e-265
1479	rs12927153	9.99e-50	0.0824489	33375	0.000198031	14.8257	0.991275	106.571	0.165511	0.11772	317387	0.00152255	1.38677	0.963332	-0.726615	105.844	8e-277
1480	rs12927202	3.15e-13	0.0569726	33375	0.000278842	7.28795	0.987759	24.0306	0.000866982	0.0594809	317387	0.00282672	3.33047	0.933996	3.82095	27.8515	0
1481	rs12927283	1.08e-06	0.00238535	33375	0.00629555	4.87559	0.781371	8.52693	0.933915	0.00258832	317387	0.0612541	0.0829202	0.395046	-0.249943	8.27699	0
1482	rs12927572	4.73e-15	0.0564644	33375	0.0002812	7.83394	0.987656	28.1092	0.0245386	0.0961128	317387	0.00182026	2.24859	0.956474	0.85084	28.9601	0
1483	rs12927622	0.000253297	0.0140864	33375	0.00107872	3.6589	0.95425	4.84526	0.871661	0.00608554	317387	0.0261445	0.161549	0.604737	-0.456211	4.38905	0
1484	rs12927630	2.51e-11	0.33639	33375	6.71e-05	6.67284	0.997026	19.2882	0.38478	0.342587	317387	0.000702132	0.869123	0.98275	-1.65879	17.6295	0
1485	rs12927632	0.000655979	0.0111779	33375	0.00135541	3.40735	0.943182	4.04122	0.336042	0.00336216	317387	0.0471924	0.962015	0.458756	-0.0946592	3.94656	0
1486	rs12927664	4.18e-07	0.101368	33375	0.000164462	5.06079	0.992744	10.25	0.925508	0.0586578	317387	0.00286388	0.0934979	0.933187	-1.34885	8.90111	0
1487	rs12927707	3.14e-08	0.494243	33375	5.99e-05	5.53327	0.997343	12.3025	0.00119163	0.479688	317387	0.000633585	3.24088	0.984407	3.08927	15.3918	0
1488	rs12927793	5.82e-07	0.407559	33375	6.2e-05	4.997	0.99725	9.5026	0.229863	0.473833	317387	0.000634277	1.20071	0.984391	-1.37034	8.13226	0
1489	rs12927804	2.5e-61	0.222785	33375	8.65e-05	16.5232	0.996169	133.203	0.000161916	0.224818	317387	0.000907388	3.77204	0.977818	5.05211	138.255	9.52e-263
1490	rs12927884	0.729933	0.0780075	33375	0.000208298	0.345215	0.990827	-2.28672	0.701767	0.0432498	317387	0.0038216	0.382936	0.912792	-1.1528	-3.43952	0
1491	rs12927977	4.4e-08	0.49536	33375	5.99e-05	5.47402	0.997344	11.9773	0.00123152	0.479695	317387	0.000633584	3.23148	0.984407	3.05933	15.0366	0
1492	rs12928089	8.94e-29	0.325808	33375	6.82e-05	11.1302	0.996978	58.8528	1.72e-08	0.396262	317387	0.000660993	5.63787	0.983744	13.5748	72.4276	2.46e-291
1493	rs12928212	3.56e-07	0.0170037	33375	0.0008963	5.09114	0.961691	10.8323	0.80452	0.00868101	317387	0.0183757	0.247502	0.685217	-0.556948	10.2754	0
1494	rs12928256	2.67e-212	0.415706	33375	6.17e-05	31.0967	0.997266	479.23	1.7e-15	0.454567	317387	0.000637806	7.96175	0.984305	29.12	508.35	5.12e-102
1495	rs12928364	0.703182	0.0112118	33375	0.00135136	0.381028	0.943343	-1.36689	0.106572	0.0143889	317387	0.0111505	1.61379	0.782006	0.256658	-1.11023	0
1496	rs12928649	5.9e-17	0.0689508	33375	0.000233366	8.36722	0.989735	32.3564	0.19862	0.0938476	317387	0.00185953	1.28549	0.955577	-0.767456	31.5889	0
1497	rs12928751	0.337252	0.425387	33375	6.13e-05	0.95961	0.997283	-2.49501	0.505036	0.395875	317387	0.000661215	0.666587	0.983738	-1.84092	-4.33593	0
1498	rs12928752	3.78e-231	0.413062	33375	6.18e-05	32.461	0.997261	522.466	3.68e-12	0.457068	317387	0.000637238	6.9491	0.984319	21.6887	544.155	1.81e-86
1499	rs12929001	1.71e-10	0.00624675	33375	0.00241333	6.3856	0.903131	17.2458	0.195103	0.0123371	317387	0.0129779	1.29563	0.755031	-0.069593	17.1762	0
1500	rs12929129	1.12e-28	0.325759	33375	6.82e-05	11.1101	0.996978	58.6297	1.72e-08	0.396262	317387	0.000660993	5.63787	0.983744	13.5748	72.2045	1.96e-291
1501	rs12929177	5.83e-06	0.348803	33375	6.6e-05	4.53231	0.997077	7.3233	0.93671	0.286943	317387	0.000772872	0.0794056	0.981044	-1.97974	5.34356	0
1502	rs12929254	2.82e-228	0.399508	33375	6.24e-05	32.2568	0.997232	515.866	7.63e-14	0.425946	317387	0.000646726	7.47656	0.984089	25.4344	541.3	1.04e-87
1503	rs12929281	1.04e-07	0.494602	33375	5.99e-05	5.31978	0.997343	11.1471	0.00121745	0.479617	317387	0.000633593	3.23476	0.984407	3.06978	14.2169	0
1504	rs12929292	9.57e-76	0.315418	33375	6.94e-05	18.4172	0.996926	166.183	7.1e-05	0.381096	317387	0.000670456	3.97293	0.983515	5.70932	171.892	3.86e-248
1505	rs12929648	1.47e-24	0.177608	33375	0.000102567	10.2292	0.995462	49.383	0.228427	0.152002	317387	0.00122683	1.20442	0.970242	-1.0536	48.3294	8.4e-302
1506	rs12929744	1.56e-47	0.462738	33375	6.03e-05	14.4826	0.997329	101.63	1.49e-05	0.372245	317387	0.000676719	4.33039	0.983363	7.17208	108.803	1.54e-275
1507	rs12929831	2.02e-29	0.324521	33375	6.83e-05	11.2622	0.996972	60.3265	1.05e-08	0.400223	317387	0.000658773	5.7225	0.983798	14.0469	74.3734	1.72e-290
1508	rs12930056	1.82e-233	0.103149	33375	0.000161943	32.625	0.992854	525.92	0.00306323	0.0759377	317387	0.00225356	2.96132	0.946666	2.68527	528.606	3.2e-93
1509	rs12930286	3.43e-11	0.307581	33375	7.03e-05	6.62688	0.996883	19.0039	0.791706	0.318056	317387	0.00072908	0.264096	0.982099	-1.97721	17.0266	0
1510	rs12930323	1.21e-10	0.328301	33375	6.79e-05	6.43838	0.99699	17.7611	0.517848	0.310857	317387	0.000738172	0.646666	0.98188	-1.80007	15.961	0
1511	rs12930340	1.35e-06	0.100927	33375	0.0001651	4.83247	0.992716	9.13033	0.698519	0.0572624	317387	0.00292932	0.38732	0.931764	-1.2725	7.85783	0
1512	rs12930424	2.54e-10	0.328723	33375	6.79e-05	6.32471	0.996992	17.0376	0.517335	0.310865	317387	0.000738162	0.647459	0.98188	-1.79958	15.238	0
1513	rs12930606	8.87e-234	0.103187	33375	0.000161891	32.6469	0.992856	526.632	0.00306323	0.0759377	317387	0.00225356	2.96132	0.946666	2.68527	529.317	6.53e-93
1514	rs12930631	2.46e-28	0.270529	33375	7.59e-05	11.0398	0.996637	57.8861	2.32e-12	0.206293	317387	0.000965791	7.01385	0.976424	22.1434	80.0295	4.92e-288
1515	rs12930806	2.64e-10	0.130809	33375	0.000131764	6.31877	0.994178	17.2741	0.413002	0.0915236	317387	0.00190187	0.818622	0.954611	-1.22638	16.0478	0
1516	rs12930839	0.514336	0.0070624	33375	0.00213636	0.652101	0.913284	-1.02838	0.21273	0.0063775	317387	0.0249549	1.24609	0.615812	-0.00021069	-1.02859	0
1517	rs12930860	9.31e-18	0.242833	33375	8.15e-05	8.58218	0.996392	33.8818	0.712203	0.260223	317387	0.00082145	0.368899	0.979877	-1.88627	31.9955	0
1518	rs12930922	6.37e-12	0.103521	33375	0.000161428	6.8711	0.992877	20.9657	0.621607	0.189163	317387	0.001031	0.493574	0.974873	-1.72315	19.2425	0
1519	rs12930949	3.34e-07	0.100541	33375	0.000165662	5.10296	0.992691	10.4656	0.695039	0.057162	317387	0.00293416	0.392026	0.931659	-1.27003	9.19556	0
1520	rs12931179	2.08e-05	0.0962461	33375	0.000172233	4.25615	0.992403	6.54857	0.632355	0.0554359	317387	0.00301999	0.478415	0.9298	-1.2218	5.32677	0
1521	rs12931201	1.14e-10	0.00626962	33375	0.00240458	6.44754	0.903448	17.6097	0.209155	0.0122798	317387	0.0130377	1.25589	0.75418	-0.106807	17.5029	0
1522	rs12931267	1.31e-111	0.10379	33375	0.000161058	22.4489	0.992893	247.712	1.23e-24	0.053848	317387	0.00310383	10.2465	0.927992	47.3995	295.112	1.26e-194
1523	rs12931350	2.67e-14	0.148887	33375	0.000118224	7.6133	0.994773	26.2027	0.538869	0.110083	317387	0.0016142	0.614524	0.96121	-1.4433	24.7594	0
1524	rs12931432	0.000318105	0.371917	33375	6.41e-05	3.60009	0.997158	3.53034	3.79e-09	0.489973	317387	0.000632794	5.89304	0.984427	15.0125	18.5428	0
1525	rs12931470	8e-29	0.281104	33375	7.41e-05	11.1402	0.996716	58.9886	0.233588	0.296828	317387	0.000757637	1.19117	0.981411	-1.29635	57.6922	9.79e-298
1526	rs12931681	3.24e-64	0.364724	33375	6.47e-05	16.9194	0.997135	139.796	0.0466037	0.47638	317387	0.000633954	1.98988	0.984398	-0.13126	139.664	3.9e-262
1527	rs12931849	3.72e-09	0.20373	33375	9.23e-05	5.89624	0.995912	14.5619	0.0240663	0.278867	317387	0.000786349	2.25607	0.98072	0.521508	15.0834	0
1528	rs12931988	0.2136	0.131708	33375	0.000131	1.24373	0.994211	-1.80699	0.000641106	0.112995	317387	0.00157777	3.4136	0.962053	3.96946	2.16247	0
1529	rs12932016	0.0021355	0.0259364	33375	0.000592996	3.07071	0.974321	2.76252	0.705253	0.0211416	317387	0.00764135	0.378239	0.839607	-0.855004	1.90751	0
1530	rs12932130	4.67e-11	0.00624371	33375	0.00241449	6.58103	0.903089	18.3894	0.208422	0.0122836	317387	0.0130338	1.25792	0.754237	-0.104958	18.2844	0
1531	rs12932337	2.45e-82	0.189879	33375	9.74e-05	19.2215	0.99569	181.213	0.257318	0.0964503	317387	0.00181456	1.13275	0.956605	-0.954976	180.258	1.66e-244
1532	rs12932340	0.0167869	0.0088714	33375	0.00170383	2.39134	0.929605	1.33117	0.746734	0.00234652	317387	0.0675497	0.322949	0.371921	-0.21315	1.11802	0
1533	rs12932427	1.86e-08	0.00572285	33375	0.00263287	5.62435	0.895242	13.0317	0.177671	0.0123755	317387	0.0129382	1.34796	0.755598	-0.0180107	13.0137	0
1534	rs12932452	2.05e-07	0.00598396	33375	0.00251864	5.19468	0.899329	10.9861	0.177332	0.0123787	317387	0.0129349	1.34902	0.755645	-0.0169896	10.9691	0
1535	rs12932473	1.99e-65	0.281097	33375	7.41e-05	17.0829	0.996716	142.574	1.58e-13	0.267039	317387	0.000807927	7.38017	0.980202	24.7332	167.307	3.94e-250
1536	rs12932521	7.83e-18	0.230199	33375	8.45e-05	8.60205	0.996257	34.0652	0.725738	0.261614	317387	0.000818622	0.350801	0.979945	-1.89434	32.1709	0
1537	rs12932588	2.06e-06	0.275386	33375	7.51e-05	4.74757	0.996674	8.37917	0.733517	0.229984	317387	0.000892957	0.340451	0.978164	-1.8554	6.52377	0
1538	rs12932620	1.71e-10	0.00624652	33375	0.00241341	6.38513	0.903128	17.243	0.213086	0.0128801	317387	0.0124377	1.24512	0.762811	-0.128142	17.1149	0
1539	rs12932723	0.114548	0.0571685	33375	0.000277944	1.57808	0.987798	-0.973094	0.286368	0.0316917	317387	0.0051531	1.06612	0.885875	-0.581779	-1.55487	0
1540	rs12932785	0.932961	0.302084	33375	7.11e-05	0.0841195	0.996852	-2.87693	0.172611	0.328648	317387	0.000716715	1.36386	0.982398	-1.10617	-3.9831	0
1541	rs12933006	1.09e-12	0.375182	33375	6.39e-05	7.11887	0.997168	22.334	0.0409327	0.241358	317387	0.000863633	2.04421	0.978865	0.116817	22.4508	0
1542	rs12933022	6.05e-182	0.174002	33375	0.000104235	28.764	0.995389	409.086	0.0268188	0.0990683	317387	0.00177174	2.21415	0.957585	0.767123	409.854	8.56e-145
1543	rs12933029	4.37e-10	0.00558236	33375	0.00269875	6.24019	0.892902	16.2678	0.145651	0.0122849	317387	0.0130324	1.45507	0.754256	0.0967294	16.3645	0
1544	rs12933179	7.1e-100	0.0501409	33375	0.000314556	21.2139	0.986213	219.771	0.362719	0.022057	317387	0.00733108	0.910196	0.845111	-0.582453	219.189	1.34e-227
1545	rs12933239	4.22e-14	0.453366	33375	6.05e-05	7.554	0.99732	25.494	0.950357	0.00829868	317387	0.0192149	0.0622585	0.675506	-0.561435	24.9325	0
1546	rs12933264	6.63e-43	0.200274	33375	9.35e-05	13.7309	0.99586	91.1353	0.55864	0.0910425	317387	0.00191091	0.584863	0.954405	-1.38075	89.7546	8.22e-284
1547	rs12933317	1.36e-275	0.0900155	33375	0.000182893	35.4713	0.991937	621.624	1.41e-06	0.0588725	317387	0.00285408	4.82412	0.9334	9.50659	631.131	1.08e-48
1548	rs12933505	3.09e-22	0.328569	33375	6.79e-05	9.69734	0.996991	43.9747	0.701053	0.202316	317387	0.000979866	0.383899	0.976089	-1.79478	42.1799	1.79e-304
1549	rs12933512	1.48e-22	0.32201	33375	6.86e-05	9.77202	0.996959	44.7032	0.768047	0.198768	317387	0.00099294	0.29493	0.975778	-1.8178	42.8854	3.63e-304
1550	rs12933643	0.000262633	0.0397453	33375	0.000392533	3.64962	0.982853	4.51268	0.689407	0.019121	317387	0.00843144	0.39966	0.82591	-0.80813	3.70455	0
1551	rs12933657	1.88e-09	0.184843	33375	9.94e-05	6.00783	0.9956	15.2545	0.357443	0.114148	317387	0.00156386	0.920248	0.962374	-1.23254	14.022	0
1552	rs12933774	3.82e-05	0.168821	33375	0.000106765	4.11796	0.995277	5.76106	6.07e-11	0.243573	317387	0.000858285	6.54207	0.978994	19.0183	24.7794	0
1553	rs12933800	2.29e-06	0.0996499	33375	0.000166978	4.72599	0.992633	8.6298	0.723761	0.0570206	317387	0.00294099	0.353437	0.931511	-1.28236	7.34744	0
1554	rs12933802	2.91e-06	0.0996397	33375	0.000166994	4.67729	0.992633	8.40258	0.667945	0.0571091	317387	0.00293671	0.42897	0.931604	-1.2555	7.14708	0
1555	rs12933807	3.68e-07	0.152468	33375	0.000115935	5.08481	0.994874	10.2247	0.00235972	0.126395	317387	0.00143213	3.04077	0.965434	2.7809	13.0056	0
1556	rs12933826	1.77e-69	0.0710931	33375	0.000226855	17.6188	0.990018	151.359	0.425196	0.0204273	317387	0.00790278	0.797439	0.835025	-0.635479	150.723	2.47e-257
1557	rs12933963	3.26e-14	0.00509135	33375	0.00295755	7.58753	0.883824	24.3648	0.228037	0.0118498	317387	0.013505	1.20543	0.747594	-0.145207	24.2196	0
1558	rs12934088	1.75e-10	0.328555	33375	6.79e-05	6.38145	0.996991	17.3971	0.517789	0.310857	317387	0.000738172	0.646757	0.98188	-1.80001	15.5971	0
1559	rs12934272	5.31e-24	0.493379	33375	5.99e-05	10.1039	0.997343	47.9437	0.76508	0.484752	317387	0.000633128	0.298817	0.984418	-2.03688	45.9068	7.45e-303
1560	rs12934275	9.59e-11	0.00619241	33375	0.00243437	6.47321	0.902369	17.7425	0.195102	0.0123371	317387	0.0129779	1.29563	0.755031	-0.0695902	17.6729	0
1561	rs12934299	3.3e-14	0.062875	33375	0.000254257	7.58616	0.988826	26.2063	0.032661	0.078979	317387	0.00217394	2.13623	0.948453	0.681483	26.8878	0
1562	rs12934482	1.95e-15	0.107469	33375	0.000156186	7.94424	0.993106	28.8493	0.890737	0.242315	317387	0.000861309	0.137372	0.978921	-1.92051	26.9288	0
1563	rs12934499	5.87e-18	0.238243	33375	8.25e-05	8.63501	0.996345	34.3396	0.767757	0.263015	317387	0.000815809	0.29531	0.980012	-1.91359	32.4261	0
1564	rs12934567	1.98e-10	0.340872	33375	6.67e-05	6.36324	0.997045	17.2734	0.376838	0.343542	317387	0.000701198	0.883737	0.982772	-1.64684	15.6266	0
1565	rs12934708	2.35e-05	0.476064	33375	6.01e-05	4.2285	0.997338	5.95205	0.000626628	0.482011	317387	0.000633359	3.41982	0.984413	3.67578	9.62783	0
1566	rs12934720	0.687337	0.00195843	33375	0.00766465	0.402471	0.745906	-0.624614	0.736692	0.000369679	317387	0.427921	0.336237	0.0854845	-0.0398482	-0.664462	0
1567	rs12934766	4.71e-23	0.155866	33375	0.000113864	9.88771	0.994965	45.9917	0.363	0.172025	317387	0.00111024	0.909663	0.972993	-1.40327	44.5884	1.99e-303
1568	rs12934829	0.000100457	0.478805	33375	6e-05	3.88949	0.997339	4.5794	0.000777338	0.480621	317387	0.000633491	3.36074	0.98441	3.47869	8.05809	0
1569	rs12934872	2.14e-12	0.00433939	33375	0.00346744	7.02489	0.86647	20.373	0.610751	0.0122672	317387	0.013051	0.509002	0.753992	-0.603522	19.7695	0
1570	rs12934980	1.06e-07	0.00336643	33375	0.00446523	5.31562	0.834408	10.8893	0.865199	0.00242676	317387	0.0653215	0.16976	0.37979	-0.233376	10.656	0
1571	rs12935033	0.00501938	0.381004	33375	6.35e-05	2.80579	0.997185	0.988796	0.00263834	0.306113	317387	0.000744487	3.00701	0.981728	2.43725	3.42604	0
1572	rs12935102	4.35e-176	0.109646	33375	0.000153459	28.2919	0.993226	395.008	1.66e-12	0.0792942	317387	0.00216604	7.06068	0.948631	22.1618	417.17	1.29e-141
1573	rs12935112	7.23e-10	0.487455	33375	6e-05	6.16094	0.997342	15.963	0.000182167	0.460712	317387	0.000636469	3.74254	0.984337	4.81538	20.7784	0
1574	rs12935119	7.38e-15	0.467068	33375	6.02e-05	7.77775	0.997332	27.2028	2.31e-05	0.495083	317387	0.000632601	4.233	0.984431	6.73844	33.9412	4.74e-308
1575	rs12935365	2.34e-98	0.0576279	33375	0.000275863	21.0489	0.987888	216.638	0.647773	0.0126705	317387	0.0126407	0.456858	0.759868	-0.633984	216.004	5.55e-229
1576	rs12935366	4.44e-11	0.00627344	33375	0.00240312	6.58846	0.903501	18.4404	0.239967	0.0121395	317387	0.0131866	1.17507	0.75207	-0.17808	18.2623	0
1577	rs12935454	3.34e-16	0.386102	33375	6.32e-05	8.16055	0.997199	30.2652	0.973225	0.279533	317387	0.0007852	0.0335638	0.980748	-1.97452	28.2906	0
1578	rs12935469	7.58e-10	0.341691	33375	6.66e-05	6.15343	0.997049	15.9637	0.371283	0.343696	317387	0.000701049	0.894073	0.982776	-1.63792	14.3258	0
1579	rs12935638	1.82e-11	0.00594778	33375	0.00253387	6.72017	0.898782	19.1496	0.138146	0.0122621	317387	0.0130563	1.48273	0.753916	0.127698	19.2773	0
1580	rs12935718	0.00553019	0.00241179	33375	0.0062267	2.77441	0.783243	2.24996	0.524033	0.00193591	317387	0.0818435	0.637141	0.32829	-0.13233	2.11763	0
1581	rs12935728	4.52e-08	0.132035	33375	0.000130725	5.4694	0.994224	12.2938	0.935265	0.163094	317387	0.00115854	0.0812225	0.971852	-1.78193	10.5118	0
1582	rs12935775	1.97e-08	0.369443	33375	6.43e-05	5.61475	0.99715	12.7876	0.00111488	0.261104	317387	0.000819655	3.25981	0.97992	3.25247	16.0401	0
1583	rs12935811	5.72e-10	0.00605459	33375	0.00248944	6.19805	0.90038	16.1412	0.213656	0.0123861	317387	0.0129272	1.24358	0.755754	-0.120411	16.0208	0
1584	rs12935839	8.59e-29	0.281178	33375	7.41e-05	11.1338	0.996717	58.9182	0.233461	0.296831	317387	0.000757633	1.19149	0.981411	-1.29597	57.6222	9.12e-298
1585	rs12960	2.28e-63	0.195581	33375	9.52e-05	16.8039	0.995786	137.856	0.146832	0.100985	317387	0.00174182	1.45081	0.958272	-0.579773	137.277	3.58e-263
1586	rs1317756	0.000511211	0.308825	33375	7.02e-05	3.47481	0.99689	3.13177	6.12e-05	0.266936	317387	0.000808125	4.00817	0.980197	5.91268	9.04444	0
1587	rs1318210	0.207205	0.0285634	33375	0.000539914	1.26129	0.976566	-1.1	0.141034	0.0398685	317387	0.00413111	1.47195	0.90639	-0.202398	-1.3024	0
1588	rs1318211	0.369606	0.0290177	33375	0.00053171	0.897212	0.976914	-1.49106	0.172125	0.0397283	317387	0.00414509	1.36541	0.906103	-0.338138	-1.8292	0
1589	rs13306296	3.03e-24	0.368328	33375	6.44e-05	10.1587	0.997146	48.5227	0.371723	0.337705	317387	0.000707031	0.893251	0.982631	-1.63452	46.8882	1.99e-302
1590	rs13329773	1.56e-07	0.279041	33375	7.45e-05	5.24486	0.996701	10.8518	0.0240835	0.205388	317387	0.000968941	2.25579	0.976349	0.611947	11.4637	0
1591	rs13329897	8.36e-55	0.0240749	33375	0.000637629	15.5912	0.972442	116.397	0.0223316	0.0102143	317387	0.0156415	2.28468	0.718888	1.24171	117.639	1.06e-271
1592	rs13330003	0.232142	0.243198	33375	8.14e-05	1.19486	0.996395	-2.1015	0.650122	0.222186	317387	0.00091503	0.453593	0.977636	-1.79958	-3.90108	0
1593	rs13330208	1e-05	0.0106919	33375	0.00141632	4.4168	0.94078	7.7632	0.164207	0.00761618	317387	0.0209224	1.39106	0.656573	0.10086	7.86406	0
1594	rs13330216	9.24e-50	0.159039	33375	0.000112013	14.831	0.995046	106.78	8.97e-05	0.155373	317387	0.001205	3.917	0.970756	5.68106	112.461	5.98e-274
1595	rs13330361	0.00273369	0.257391	33375	7.84e-05	2.9962	0.996529	1.64142	0.0456163	0.236545	317387	0.00087565	1.99893	0.978578	0.0333934	1.67481	0
1596	rs13330375	2.04e-10	0.173382	33375	0.00010453	6.35838	0.995376	17.4328	0.473604	0.109294	317387	0.00162441	0.716627	0.960974	-1.37501	16.0578	0
1597	rs13330431	2.49e-101	0.392329	33375	6.28e-05	21.3709	0.997215	224.779	1.57e-27	0.288913	317387	0.000769729	10.872	0.98112	55.9999	280.779	7.52e-201
1598	rs13330572	1.06e-07	0.486159	33375	6e-05	5.3155	0.997342	11.1247	0.343875	0.407977	317387	0.000654717	0.946537	0.983896	-1.62358	9.50109	0
1599	rs13330619	3.57e-31	0.16605	33375	0.000108186	11.6123	0.995215	64.4295	0.000757932	0.163496	317387	0.00115625	3.36772	0.971906	3.72535	68.1549	3.42e-293
1600	rs13330849	0.50305	0.00961388	33375	0.00157342	0.669699	0.934641	-1.15434	0.644189	0.00761455	317387	0.0209268	0.46185	0.656525	-0.464301	-1.61864	0
1601	rs13331218	1.27e-106	0.0700883	33375	0.000229859	21.9326	0.989887	235.789	6.11e-05	0.0804133	317387	0.00213849	4.00861	0.949251	6.1363	241.926	1.01e-217
1602	rs13331735	3.09e-08	0.365616	33375	6.46e-05	5.5365	0.997138	12.3545	0.002828	0.249656	317387	0.000844161	2.98584	0.979332	2.4259	14.7804	0
1603	rs13331879	1.53e-10	0.0647558	33375	0.000247369	6.402	0.989125	18.0093	0.00826304	0.0637091	317387	0.00265103	2.64113	0.937844	1.88194	19.8912	0
1604	rs13331880	3.02e-12	0.0667494	33375	0.000240493	6.97702	0.989424	21.8074	0.0078444	0.0644752	317387	0.00262168	2.65869	0.93849	1.92266	23.73	0
1605	rs13331886	7.71e-17	0.0597304	33375	0.000266748	8.33562	0.988283	32.1109	0.251498	0.0435536	317387	0.00379615	1.14672	0.913322	-0.622287	31.4886	0
1606	rs13331975	1.57e-28	0.0233708	33375	0.000656365	11.0798	0.971655	57.8593	0.0062329	0.010928	317387	0.0146305	2.73527	0.732192	2.08028	59.9396	9.26e-297
1607	rs13331995	0.00503593	0.346858	33375	6.61e-05	2.80473	0.99707	1.00542	1.33e-07	0.433991	317387	0.00064376	5.27426	0.984161	11.616	12.6214	0
1608	rs13332037	6.96e-17	0.0548356	33375	0.000289054	8.34771	0.987316	32.2165	0.00168357	0.0517424	317387	0.00322296	3.14103	0.925434	3.26715	35.4836	2.22e-307
1609	rs13332145	2.81e-59	0.153325	33375	0.000115404	16.236	0.994897	128.492	7.99e-06	0.132562	317387	0.00137521	4.46557	0.966762	7.93723	136.429	1.53e-263
1610	rs13332449	1.08e-82	0.0363146	33375	0.000428087	19.264	0.981329	180.095	1.63e-05	0.021439	317387	0.00753764	4.31031	0.841439	6.89564	186.991	1.39e-241
1611	rs13332673	0.000406471	0.0102172	33375	0.00148142	3.53585	0.938227	4.47281	0.0710199	0.00749727	317387	0.0212517	1.80535	0.653044	0.534951	5.00776	0
1612	rs13332923	4.96e-44	0.0451526	33375	0.000347482	13.9176	0.984791	93.2833	0.000207903	0.0591266	317387	0.00284259	3.70921	0.93365	5.0663	98.3496	4.44e-280
1613	rs13333358	0.0396397	0.286264	33375	7.33e-05	2.05748	0.996752	-0.755075	0.0677407	0.40111	317387	0.00065829	1.82673	0.983809	-0.420203	-1.17528	0
1614	rs13333633	1.59e-31	0.16696	33375	0.000107714	11.6814	0.995236	65.2287	0.000809338	0.169145	317387	0.00112524	3.34958	0.972639	3.65704	68.8857	7.11e-293
1615	rs13333659	2.68e-37	0.167011	33375	0.000107687	12.7618	0.995237	78.3703	7.31e-05	0.155122	317387	0.00120659	3.96604	0.970718	5.86906	84.2394	3.31e-286
1616	rs13333742	1.23e-234	0.0987206	33375	0.000168377	32.7074	0.992572	528.461	0.000140566	0.0729959	317387	0.00233694	3.80717	0.944801	5.39882	533.86	6.13e-91
1617	rs13333746	0.0507949	0.00149018	33375	0.0100683	1.95321	0.690855	0.730842	0.546983	0.00105325	317387	0.150298	0.602287	0.210196	-0.0798611	0.650981	0
1618	rs13334308	5.02e-31	0.0132983	33375	0.00114174	11.5831	0.951707	62.3287	0.280067	0.00285549	317387	0.0555378	1.08017	0.418682	-0.0269771	62.3017	9.83e-296
1619	rs13334511	2.29e-19	0.341441	33375	6.66e-05	8.99845	0.997048	37.4539	6.79e-07	0.324513	317387	0.000721404	4.96729	0.982284	10.1018	47.5557	3.88e-302
1620	rs13334570	3.97e-86	0.295656	33375	7.19e-05	19.6691	0.996813	189.946	6.46e-14	0.274791	317387	0.000793528	7.49847	0.980548	25.5968	215.543	3.5e-229
1621	rs13334612	0.00313112	0.165434	33375	0.000108508	2.95456	0.995201	1.67415	0.0250986	0.17903	317387	0.00107591	2.23988	0.973807	0.6217	2.29585	0
1622	rs13334855	3.53e-86	0.295645	33375	7.19e-05	19.6751	0.996813	190.063	5.85e-14	0.27482	317387	0.000793476	7.51135	0.980549	25.6916	215.755	4.33e-229
1623	rs13334987	2.67e-16	0.403287	33375	6.23e-05	8.18743	0.997241	30.4781	0.0259233	0.418768	317387	0.000649688	2.22736	0.984017	0.372791	30.8509	0
1624	rs13335091	4.1e-118	0.152419	33375	0.000115965	23.1052	0.994872	262.921	0.000948069	0.109754	317387	0.00161844	3.3055	0.961112	3.62718	266.548	4.96e-207
1625	rs13335420	4.84e-54	0.0238381	33375	0.000643806	15.4786	0.972182	114.67	0.0298703	0.0102152	317387	0.0156401	2.17181	0.718906	1.06091	115.731	1.57e-272
1626	rs13335769	0.0628681	0.00148837	33375	0.0100806	1.86012	0.690596	0.608198	0.54699	0.00105323	317387	0.150301	0.602277	0.210193	-0.079861	0.528337	0
1627	rs13336078	4.22e-20	0.34222	33375	6.66e-05	9.18232	0.997051	39.1201	6.69e-07	0.324108	317387	0.000721873	4.97013	0.982273	10.1158	49.2359	2.08e-301
1628	rs13336336	0.119449	0.00218365	33375	0.00687567	1.55709	0.76594	0.202432	0.00761763	0.000543365	317387	0.291187	2.66856	0.120778	0.365684	0.568116	0
1629	rs13336575	9.08e-34	0.161733	33375	0.000110501	12.1124	0.995113	70.3364	0.0010185	0.151378	317387	0.00123098	3.28537	0.970144	3.48	73.8164	9.85e-291
1630	rs13336620	0.000244349	0.357819	33375	6.52e-05	3.66811	0.997111	3.78471	0.613721	0.431864	317387	0.000644508	0.504769	0.984143	-1.94669	1.83802	0
1631	rs13336744	7.25e-08	0.0232222	33375	0.000660465	5.38482	0.971483	12.3061	0.619394	0.0103203	317387	0.0154825	0.496709	0.720948	-0.549243	11.7569	0
1632	rs13336753	3.44e-246	0.414586	33375	6.17e-05	33.5101	0.997264	556.976	1.11e-12	0.4555	317387	0.00063759	7.1163	0.98431	22.8462	579.823	5.61e-71
1633	rs13336822	6.04e-51	0.0486285	33375	0.000323823	15.0129	0.985812	108.967	0.000218122	0.0590889	317387	0.00284429	3.69705	0.933613	5.02426	113.991	2.76e-273
1634	rs13337043	2.82e-05	0.0106258	33375	0.00142504	4.18754	0.940437	6.83515	0.165183	0.00761335	317387	0.0209301	1.38785	0.65649	0.0979713	6.93312	0
1635	rs13337256	1.23e-15	0.242181	33375	8.16e-05	8.00093	0.996385	29.0804	0.75816	0.264535	317387	0.000812798	0.307898	0.980085	-1.91168	27.1687	0
1636	rs13337667	2.33e-05	0.0184598	33375	0.000826825	4.23067	0.964555	6.96221	0.975569	0.0140671	317387	0.0114019	0.0306245	0.778182	-0.752584	6.20963	0
1637	rs13337768	1.82e-09	0.0540468	33375	0.000293028	6.01295	0.987144	15.6684	0.0318178	0.0421791	317387	0.00391423	2.14669	0.910867	0.889957	16.5584	0
1638	rs13337911	4.78e-31	0.0132873	33375	0.00114267	11.5873	0.951669	62.3738	0.280028	0.00285542	317387	0.0555392	1.08026	0.418676	-0.0269358	62.3468	1.03e-295
1639	rs13338056	0.0906692	0.00155805	33375	0.0096304	1.69188	0.700271	0.399807	0.550563	0.00105008	317387	0.150751	0.596917	0.209697	-0.0803109	0.319497	0
1640	rs13338472	8.85e-108	0.0702059	33375	0.000229503	22.0535	0.989903	238.424	6.16e-05	0.0804215	317387	0.00213829	4.00653	0.949255	6.12837	244.553	1.39e-216
1641	rs13338686	9.02e-12	0.0812618	33375	0.000200664	6.82127	0.99116	20.6949	0.000641018	0.0430544	317387	0.00383816	3.41364	0.912447	4.09858	24.7935	0
1642	rs13339021	3.6e-08	0.0174382	33375	0.000874354	5.50932	0.962593	12.9656	0.185184	0.0293125	317387	0.0055577	1.32496	0.878007	-0.281217	12.6844	0
1643	rs13339243	2.42e-22	0.108765	33375	0.000154549	9.72241	0.993178	44.4464	0.00123067	0.085117	317387	0.0020307	3.23167	0.951685	3.45456	47.9009	5.47e-302
1644	rs13339258	0.190284	0.0104884	33375	0.00144351	1.30974	0.939712	-0.598313	0.622035	0.00768761	317387	0.0207295	0.492968	0.658659	-0.457404	-1.05572	0
1645	rs13380730	2.19e-82	0.190139	33375	9.73e-05	19.2273	0.995695	181.324	0.341416	0.0948324	317387	0.00184222	0.951371	0.955972	-1.12884	180.195	1.56e-244
1646	rs13380736	1.02e-169	0.163167	33375	0.000109718	27.7691	0.995147	381.028	4.48e-05	0.156519	317387	0.0011978	4.08127	0.970926	6.31728	387.345	1.44e-154
1647	rs13556	6.15e-09	0.317078	33375	6.92e-05	5.81274	0.996935	13.9484	0.0457425	0.321608	317387	0.000724803	1.99776	0.982202	-0.0543358	13.8941	0
1648	rs137873456	1.2e-24	0.0348847	33375	0.000444974	10.2487	0.980607	49.5284	0.305206	0.0264549	317387	0.00613996	1.02533	0.866928	-0.552727	48.9757	1.6e-301
1649	rs137878379	0.703283	0.00345298	33375	0.00435368	0.380893	0.837874	-0.848911	0.235033	0.00798152	317387	0.019972	1.18749	0.666978	-0.0795065	-0.928418	0
1650	rs137879272	5.32e-27	0.0133761	33375	0.00113519	10.76	0.95197	53.5902	0.280785	0.00991938	317387	0.0161017	1.07856	0.71299	-0.209414	53.3808	1.31e-299
1651	rs137879594	0.847058	0.00188764	33375	0.00795152	0.192874	0.738879	-0.657643	0.591069	0.00183109	317387	0.0865195	0.537288	0.316157	-0.14438	-0.802023	0
1652	rs137890476	5.77e-06	0.00959782	33375	0.00157603	4.53474	0.934539	8.24571	0.0759014	0.00202552	317387	0.0782297	1.77498	0.338324	0.326464	8.57217	0
1653	rs137898146	1.53e-06	0.00337493	33375	0.00445402	4.80718	0.834755	8.74501	0.636031	0.00044791	317387	0.353209	0.473255	0.101727	-0.0422487	8.70276	0
1654	rs137901241	7.8e-05	0.00295131	33375	0.00509117	3.95053	0.815478	5.51847	0.308782	0.00481968	317387	0.0329691	1.01778	0.548177	-0.11331	5.40516	0
1655	rs137928491	4.14e-06	0.00174751	33375	0.00858793	4.60421	0.723753	7.02811	0.0590867	0.0283144	317387	0.00574771	1.88755	0.874361	0.520432	7.54855	0
1656	rs137932643	0.0255529	0.0177989	33375	0.000856949	2.23294	0.963311	0.748909	0.596276	0.00189194	317387	0.0837419	0.529763	0.323253	-0.149869	0.59904	0
1657	rs137933845	0.587443	0.0157689	33375	0.000965273	0.542545	0.958864	-1.45431	0.0606792	0.0117257	317387	0.0136462	1.87583	0.745626	0.627351	-0.826959	0
1658	rs137938320	4.8e-43	0.0207901	33375	0.000735896	13.7542	0.968329	89.8675	0.00553809	0.00202214	317387	0.0783602	2.77395	0.337951	1.09402	90.9615	2.75e-283
1659	rs137959554	0.00742728	0.0137696	33375	0.00110319	2.67705	0.953261	1.88424	0.567707	0.00237028	317387	0.0668742	0.571432	0.374272	-0.173313	1.71092	0
1660	rs137966392	4.08e-05	0.00876613	33375	0.00172411	4.1028	0.928827	6.49614	0.144408	0.00104741	317387	0.151135	1.45957	0.209276	0.105512	6.60165	0
1661	rs137995355	1.29e-20	0.0100354	33375	0.00150798	9.30879	0.937189	39.2215	0.00223542	0.0334375	317387	0.00489287	3.05703	0.89101	3.05519	42.2767	1.98e-304
1662	rs138002535	6.93e-35	0.0173994	33375	0.000876269	12.3216	0.962515	71.424	0.0525642	0.0136479	317387	0.0117471	1.93848	0.77299	0.710959	72.135	1.83e-291
1663	rs138005442	0.268939	0.0222989	33375	0.000687162	1.10551	0.970365	-1.16642	0.473163	0.010141	317387	0.0157534	0.717342	0.717445	-0.44735	-1.61378	0
1664	rs138055407	1.16e-09	0.00460657	33375	0.0032672	6.08524	0.873203	15.1349	0.761446	0.00107948	317387	0.14665	0.303582	0.214305	-0.110718	15.0241	0
1665	rs138059586	5.79e-05	0.0019581	33375	0.00766593	4.02124	0.745874	5.34556	0.00576793	0.00218149	317387	0.0726479	2.76069	0.355089	1.13382	6.47938	0
1666	rs138075830	0.000294388	0.00988445	33375	0.00153077	3.62019	0.9363	4.75868	0.0322849	0.0098629	317387	0.016193	2.14087	0.711832	1.00917	5.76785	0
1667	rs138076680	2.51e-29	0.0370753	33375	0.000419635	11.2428	0.981691	60.0427	0.0178678	0.0175513	317387	0.00917083	2.36835	0.81349	1.44182	61.4845	4.34e-296
1668	rs138087382	0.162118	0.000851995	33375	0.0175988	1.39798	0.561115	0.13655	0.0293866	0.000133992	317387	1.18034	2.17826	0.0327778	0.0610988	0.197649	0
1669	rs138093431	0.000285871	0.000877312	33375	0.0170913	3.62778	0.568306	3.31966	0.00404706	0.010354	317387	0.0154326	2.87447	0.721597	2.34178	5.66144	0
1670	rs138115322	2.52e-12	0.00731701	33375	0.00206255	7.00193	0.916029	21.2164	0.036072	0.054143	317387	0.00308788	2.09611	0.928335	0.721533	21.938	0
1671	rs138119553	0.286134	0.0078923	33375	0.00191331	1.06664	0.921628	-0.748868	0.158558	0.00107566	317387	0.14717	1.40994	0.213709	0.0922046	-0.656663	0
1672	rs138127658	3.36e-30	0.012243	33375	0.00123883	11.419	0.947814	60.3183	0.272343	0.00289333	317387	0.0548136	1.09768	0.421881	-0.0198238	60.2984	1.33e-296
1673	rs138134426	0.431917	0.0120321	33375	0.00126027	0.785916	0.946959	-1.17589	0.00238897	0.0166672	317387	0.0096486	3.03706	0.805662	2.89653	1.72064	0
1674	rs138146013	6.29e-07	0.00187435	33375	0.00800779	4.98219	0.737516	8.4846	0.160682	0.000593128	317387	0.26677	1.40278	0.130391	0.0584356	8.54304	0
1675	rs138169571	1.58e-43	0.0866048	33375	0.000189386	13.8345	0.991653	92.505	3.02e-07	0.0928091	317387	0.00187819	5.12235	0.955151	10.9786	103.484	7.54e-278
1676	rs138187031	0.000946324	0.159038	33375	0.000112014	3.30602	0.995046	2.78399	0.435525	0.103721	317387	0.00170105	0.779772	0.959208	-1.30802	1.47598	0
1677	rs138199799	0.707263	0.019337	33375	0.000790023	0.375534	0.966079	-1.62374	0.00460214	0.0108581	317387	0.0147236	2.83364	0.730945	2.27814	0.654407	0
1678	rs138221803	0.310868	0.00442428	33375	0.0034012	1.0134	0.868686	-0.569017	0.960848	0.00112365	317387	0.140892	0.0490895	0.221127	-0.124687	-0.693705	0
1679	rs138257998	0.595694	0.0336174	33375	0.000461143	0.530603	0.979916	-1.81598	0.0539101	0.0250103	317387	0.00648498	1.92756	0.860493	0.613752	-1.20223	0
1680	rs138259480	0.200883	0.00290244	33375	0.00517664	1.27904	0.81296	-0.173238	0.741749	0.0056423	317387	0.0281857	0.329538	0.586633	-0.409857	-0.583095	0
1681	rs138275552	0.242957	0.000838177	33375	0.0178886	1.16763	0.557087	-0.0274373	0.299864	0.00106862	317387	0.148139	1.03673	0.212609	-0.00525921	-0.0326965	0
1682	rs138280496	4.34e-06	0.000979896	33375	0.0153036	4.59453	0.595181	5.8299	0.125117	0.00057313	317387	0.276073	1.53365	0.126553	0.0811767	5.91107	0
1683	rs138283447	3.26e-09	0.00212491	33375	0.00706532	5.91795	0.761027	12.6107	0.273364	0.00116873	317387	0.135463	1.09535	0.227968	0.00739203	12.6181	0
1684	rs138293556	0.192903	0.00170253	33375	0.00881443	1.30204	0.718519	-0.0247914	0.00834526	0.0298163	317387	0.00546663	2.63777	0.879766	2.00148	1.97669	0
1685	rs138297237	0.93676	0.0119378	33375	0.00127011	0.0793431	0.946567	-1.46168	0.301173	0.00588379	317387	0.0270354	1.03392	0.596699	-0.135103	-1.59679	0
1686	rs138313205	2.53e-11	0.0202159	33375	0.000756354	6.67139	0.967478	19.817	0.775997	0.00788858	317387	0.0202054	0.284539	0.664392	-0.51901	19.298	0
1687	rs138317433	1.57e-27	0.016978	33375	0.000897633	10.8721	0.961636	55.2031	0.635246	0.0014421	317387	0.109814	0.474356	0.266997	-0.125264	55.0778	7.16e-299
1688	rs138338287	1.13e-11	0.0148018	33375	0.00102733	6.78848	0.956335	20.47	0.391713	0.00739413	317387	0.0215459	0.856515	0.649922	-0.286402	20.1836	0
1689	rs138343149	3.77e-21	0.0193459	33375	0.000789667	9.43876	0.966094	41.3426	0.00372967	0.0534607	317387	0.00312503	2.90016	0.927536	2.5884	43.931	1.03e-303
1690	rs138361835	7.13e-07	0.00243879	33375	0.00615793	4.95778	0.785123	8.88017	0.979109	0.000273285	317387	0.578803	0.026186	0.0646409	-0.0333902	8.84678	0
1691	rs138362291	5.21e-07	0.0243263	33375	0.000631202	5.01851	0.972712	10.4484	0.0117201	0.0621598	317387	0.00271262	2.52046	0.936491	1.59635	12.0448	0
1692	rs138372213	1.37e-89	0.0648537	33375	0.000247021	20.0694	0.98914	196.942	5.5e-08	0.0778899	317387	0.00220173	5.43427	0.947828	12.5187	209.46	7.99e-232
1693	rs138382633	2.17e-06	0.00898327	33375	0.0016828	4.73687	0.930413	9.10568	0.827865	0.00313515	317387	0.050598	0.217441	0.441511	-0.280823	8.82486	0
1694	rs138401668	0.655695	0.0126856	33375	0.00119614	0.445864	0.949522	-1.39873	0.487046	0.00479573	317387	0.033133	0.695015	0.546949	-0.263774	-1.6625	0
1695	rs138403985	0.0432086	0.0157448	33375	0.000966727	2.02169	0.958804	0.364712	0.358632	0.0277693	317387	0.00585725	0.917975	0.872272	-0.661405	-0.296692	0
1696	rs138416506	4.02e-07	0.0727777	33375	0.000222007	5.06815	0.990229	10.4034	0.0734446	0.0587546	317387	0.00285945	1.79006	0.933283	0.141615	10.545	0
1697	rs138446611	0.488164	0.0168327	33375	0.000905248	0.693232	0.961323	-1.39526	0.346434	0.0123043	317387	0.0130121	0.941529	0.754545	-0.367877	-1.76314	0
1698	rs138451645	3.54e-12	0.0177047	33375	0.000861426	6.9543	0.963126	21.6393	0.114629	0.0298349	317387	0.00546333	1.57772	0.87983	0.0356185	21.675	0
1699	rs138457252	0.555986	0.0069857	33375	0.00215965	0.588814	0.912422	-1.05944	0.165301	0.0574543	317387	0.00292013	1.38746	0.931964	-0.446817	-1.50626	0
1700	rs138457922	3.57e-08	0.00607578	33375	0.00248081	5.51098	0.900691	12.5227	0.863756	0.0020523	317387	0.077211	0.171595	0.341265	-0.203693	12.319	0
1701	rs138474054	0.00578216	0.00623804	33375	0.00241668	2.75989	0.90301	2.27253	0.272555	0.00242249	317387	0.0654364	1.0972	0.379376	-0.0101604	2.26237	0
1702	rs138474765	0.000987825	0.0230332	33375	0.000665755	3.29397	0.971261	3.49446	0.982599	0.0237034	317387	0.00683338	0.0218106	0.854092	-0.962186	2.53227	0
1703	rs138498054	8.42e-05	0.0103283	33375	0.00146565	3.93203	0.938844	5.86051	0.671052	0.0109758	317387	0.0145675	0.424705	0.733037	-0.594213	5.2663	0
1704	rs138515232	4.96e-10	0.00553853	33375	0.00271998	6.22052	0.89215	16.1473	0.146828	0.0122891	317387	0.013028	1.45083	0.754318	0.0920227	16.2393	0
1705	rs138542741	1.19e-54	0.0526432	33375	0.000300395	15.5687	0.986825	117.431	0.121014	0.0402405	317387	0.00409451	1.55053	0.907142	-0.0978919	117.334	7.81e-272
1706	rs138549756	3.63e-14	0.0115979	33375	0.00130688	7.57343	0.945105	25.653	0.86461	0.00628112	317387	0.0253354	0.170509	0.612226	-0.464766	25.1882	0
1707	rs138593842	0.359469	0.00272173	33375	0.00551934	0.916376	0.803017	-0.475153	0.124472	0.00143891	317387	0.110057	1.53627	0.266565	0.159555	-0.315598	0
1708	rs138603763	2.93e-12	0.00377189	33375	0.00398686	6.98122	0.849478	19.7539	0.796149	0.00492944	317387	0.0322386	0.258334	0.553721	-0.384928	19.369	0
1709	rs138618556	0.0235624	0.0201573	33375	0.000758508	2.26419	0.967388	0.768148	0.270944	0.0253558	317387	0.00639888	1.10089	0.86209	-0.468166	0.299982	0
1710	rs138654335	0.0106116	0.00648342	33375	0.00232578	2.55524	0.906316	1.77486	0.086808	0.0194805	317387	0.00827888	1.71248	0.82852	0.333212	2.10807	0
1711	rs138661226	0.139871	0.0201009	33375	0.000760592	1.47627	0.967301	-0.656152	0.547548	0.00510006	317387	0.0311654	0.601438	0.562071	-0.31119	-0.967343	0
1712	rs138678362	0.122643	0.00829203	33375	0.00182181	1.54378	0.925095	-0.193406	0.632846	0.00630887	317387	0.0252246	0.477725	0.613265	-0.405028	-0.598434	0
1713	rs138680888	0.000767149	0.00913264	33375	0.00165553	3.36438	0.931464	3.93146	0.418023	0.00109324	317387	0.144806	0.809856	0.216443	-0.0509768	3.88048	0
1714	rs138692050	3.76e-50	0.00419854	33375	0.00358326	14.8912	0.862622	94.6497	0.546744	0.00032678	317387	0.484077	0.602646	0.0763247	-0.0258374	94.6239	1.07e-281
1715	rs138700500	6.29e-12	0.0149868	33375	0.00101484	6.87287	0.956843	21.0274	0.297696	0.0219393	317387	0.00736952	1.04139	0.844425	-0.472429	20.555	0
1716	rs138717424	0.133255	0.0372424	33375	0.000417825	1.50139	0.981769	-0.895767	0.0175344	0.035397	317387	0.0046314	2.37531	0.89623	1.39551	0.499744	0
1717	rs138721299	1.97e-47	0.0393885	33375	0.000395942	14.4665	0.982707	100.802	0.0123783	0.0341592	317387	0.00479308	2.50117	0.892995	1.67579	102.477	2.76e-278
1718	rs138735797	0.000235424	0.000909586	33375	0.0164854	3.67762	0.577139	3.47251	0.545928	0.000497197	317387	0.318211	0.603873	0.111666	-0.0388435	3.43366	0
1719	rs138738798	6.14e-59	0.0261703	33375	0.000587837	16.1879	0.974539	125.852	0.162309	0.00469728	317387	0.0338241	1.39735	0.541829	0.138726	125.991	4.49e-268
1720	rs138740813	6.18e-11	0.00726512	33375	0.00207717	6.53938	0.915484	18.3393	0.126435	0.0189953	317387	0.00848615	1.52831	0.824978	0.0920448	18.4313	0
1721	rs138755083	2.6e-24	0.122082	33375	0.000139779	10.1736	0.993826	48.8878	0.016424	0.0549114	317387	0.00304714	2.39935	0.929214	1.35065	50.2384	5.67e-301
1722	rs138768769	8.25e-32	0.00969872	33375	0.00155979	11.7368	0.93517	63.0433	0.0147228	0.0100567	317387	0.0158841	2.43913	0.715767	1.50019	64.5435	9.25e-295
1723	rs138784527	0.00881272	0.00135853	33375	0.0110426	2.61924	0.67079	1.74541	0.915486	0.000178331	317387	0.886908	0.106121	0.0431543	-0.0218135	1.7236	0
1724	rs138800827	8.91e-09	0.00279444	33375	0.00537612	5.75029	0.807142	12.5215	0.717175	0.00114766	317387	0.137947	0.362237	0.224786	-0.11256	12.409	0
1725	rs138804614	3.02e-35	0.0133103	33375	0.00114072	12.3883	0.951748	71.517	0.19874	0.00695578	317387	0.0228936	1.28515	0.635995	0.0199138	71.5369	1.01e-291
1726	rs138806649	6.67e-09	0.00288931	33375	0.00520009	5.79895	0.812272	12.8211	0.916166	0.00777164	317387	0.0205071	0.105264	0.66108	-0.537333	12.2838	0
1727	rs138835388	0.178418	0.0106148	33375	0.0014265	1.34564	0.94038	-0.558483	0.159983	0.00458532	317387	0.0346461	1.40513	0.535862	0.145213	-0.41327	0
1728	rs138851952	3.61e-17	0.341815	33375	6.66e-05	8.42476	0.997049	32.4707	6.64e-07	0.318557	317387	0.000728469	4.97159	0.982114	10.1255	42.5962	2.72e-304
1729	rs138863828	3.86e-29	0.0122588	33375	0.00123725	11.2048	0.947877	58.0244	0.299666	0.00289459	317387	0.0547898	1.03715	0.421986	-0.0471178	57.9773	1.3e-297
1730	rs138888846	4.23e-105	0.0318296	33375	0.000486145	21.7725	0.978851	230.081	0.616051	0.0105296	317387	0.0151779	0.501455	0.724927	-0.554216	229.526	4.14e-223
1731	rs138908567	0.000409298	0.00287733	33375	0.00522168	3.53401	0.811639	4.23369	0.392654	0.00071322	317387	0.221878	0.854814	0.152743	-0.0270704	4.20662	0
1732	rs138931628	3.2e-12	0.00735925	33375	0.0020508	6.96883	0.916467	21.0126	0.060979	0.0545679	317387	0.00306521	1.87365	0.928824	0.309044	21.3217	0
1733	rs138948557	1.46e-16	0.0316309	33375	0.000489098	8.25947	0.978725	31.4586	0.994355	0.0272115	317387	0.00597388	0.00707502	0.870059	-1.02032	30.4383	0
1734	rs138988073	1.56e-17	0.00637648	33375	0.00236454	8.52253	0.904903	31.6868	0.0515229	0.00505276	317387	0.0314557	1.9471	0.559788	0.650883	32.3376	0
1735	rs138991911	4.86e-07	0.00646562	33375	0.00233215	5.03158	0.906084	10.2869	0.597453	0.000776531	317387	0.203801	0.528067	0.164068	-0.0667286	10.2202	0
1736	rs139005738	0.00186462	0.00542162	33375	0.00277831	3.11099	0.890091	3.20321	0.00430933	0.0102888	317387	0.0155294	2.85458	0.720339	2.29781	5.50102	0
1737	rs139008739	1.32e-15	0.0041119	33375	0.00365844	7.99293	0.860143	26.4924	0.423225	0.00194903	317387	0.0812936	0.800839	0.329778	-0.0943229	26.3981	0
1738	rs139026996	7.1e-10	0.00851721	33375	0.00177405	6.16384	0.926916	16.3	0.190185	0.00143172	317387	0.110609	1.31003	0.265588	0.0735563	16.3736	0
1739	rs139031001	9.09e-49	0.0169315	33375	0.000900056	14.6767	0.961536	101.931	0.0261686	0.0115178	317387	0.0138896	2.2237	0.742258	1.15728	103.089	5.08e-278
1740	rs139044177	4.59e-06	0.00365998	33375	0.0041083	4.58272	0.845601	7.94526	0.473907	0.00334033	317387	0.0474998	0.716137	0.457144	-0.188232	7.75703	0
1741	rs139051768	0.00206952	0.0116255	33375	0.00130381	3.08007	0.945227	3.03133	0.499058	0.00163342	317387	0.0969705	0.675973	0.292034	-0.105959	2.92537	0
1742	rs139059538	0.00032282	0.00633436	33375	0.00238016	3.59626	0.904335	4.67448	0.150709	0.00172953	317387	0.0915907	1.43703	0.303973	0.132678	4.80716	0
1743	rs139065326	0.0455869	0.0138298	33375	0.00109845	1.9992	0.953452	0.371737	0.260594	0.0235179	317387	0.00688597	1.12499	0.853134	-0.419254	-0.0475173	0
1744	rs139066583	0.535184	0.00134184	33375	0.0111797	0.620112	0.668058	-0.42295	0.722766	0.0141562	317387	0.0113311	0.354765	0.779254	-0.706334	-1.12928	0
1745	rs139080306	0.289716	0.00935547	33375	0.00161646	1.05875	0.932973	-0.828423	0.669852	0.0280835	317387	0.00579359	0.426351	0.873485	-0.954307	-1.78273	0
1746	rs139086360	3.61e-29	0.0402277	33375	0.000388021	11.2107	0.983047	59.7357	0.606912	0.053756	317387	0.00310883	0.514486	0.927884	-1.19194	58.5437	2.29e-297
1747	rs139088253	0.462494	0.0103481	33375	0.00146287	0.734747	0.938953	-1.1446	0.433493	0.00251106	317387	0.0631339	0.783228	0.387845	-0.126424	-1.27103	0
1748	rs139099911	0.000167244	0.00562916	33375	0.00267644	3.76396	0.893693	5.20994	0.749109	0.000621694	317387	0.25452	0.319814	0.135814	-0.0660382	5.1439	0
1749	rs139100233	1.91e-24	0.00513862	33375	0.00293049	10.2038	0.884765	44.9797	0.479832	0.0106949	317387	0.0149459	0.706573	0.727989	-0.469235	44.5105	1.84e-303
1750	rs139100547	0.000351099	0.0776846	33375	0.000209091	3.57435	0.990793	3.9853	3.58e-05	0.088076	317387	0.00196884	4.13295	0.953088	6.61026	10.5956	0
1751	rs139146611	0.533216	0.0047783	33375	0.00315033	0.623105	0.877182	-0.878238	0.406805	0.0029891	317387	0.0530625	0.829529	0.429819	-0.133017	-1.01126	0
1752	rs139167575	1.47e-10	0.00455524	33375	0.00330385	6.40889	0.871963	16.8797	0.463211	0.00075017	317387	0.210957	0.73357	0.15939	-0.0439278	16.8358	0
1753	rs139190903	3.87e-37	0.419954	33375	6.15e-05	12.7331	0.997274	77.892	0.242545	0.447087	317387	0.000639704	1.16865	0.984259	-1.40363	76.4884	1.42e-289
1754	rs139207656	8.12e-26	0.0299264	33375	0.000516047	10.5058	0.977579	52.0495	0.0945845	0.0316711	317387	0.00515634	1.67169	0.885811	0.152776	52.2023	4.04e-300
1755	rs139232168	4.93e-08	0.00263061	33375	0.00571	5.45376	0.797589	11.0628	0.466267	0.000452661	317387	0.349503	0.728566	0.102695	-0.026924	11.0359	0
1756	rs139250372	3.1e-16	0.00789259	33375	0.00191325	8.16931	0.921631	29.4805	0.661136	0.0107213	317387	0.0149094	0.438345	0.728472	-0.581858	28.8987	0
1757	rs139269578	2.87e-07	0.00804028	33375	0.00187838	5.13196	0.922949	10.8722	0.21587	0.000454644	317387	0.34798	1.23758	0.103098	0.024549	10.8967	0
1758	rs139274255	8.74e-05	0.00335955	33375	0.00447434	3.92328	0.834126	5.52122	0.277811	9.94e-05	317387	1.59082	1.08525	0.0245276	0.00202719	5.52325	0
1759	rs139281173	5.99e-08	0.00460755	33375	0.00326651	5.41924	0.873226	11.7899	0.982338	0.0126203	317387	0.0126904	0.0221378	0.759152	-0.711609	11.0783	0
1760	rs139292874	0.000626268	0.0165924	33375	0.000918134	3.41998	0.960794	3.99937	0.526369	0.00110795	317387	0.142886	0.633558	0.218716	-0.0795123	3.91986	0
1761	rs139296050	2.31e-21	0.0192329	33375	0.000794215	9.48985	0.965905	41.8041	0.00395458	0.053542	317387	0.00312056	2.88176	0.927632	2.53879	44.3429	1.56e-303
1762	rs139316161	7.71e-05	0.0037151	33375	0.00404757	3.95309	0.847535	5.68177	0.52631	0.000691572	317387	0.228818	0.633649	0.148799	-0.0506814	5.63108	0
1763	rs139361285	0.00207893	0.000750468	33375	0.0199776	3.07872	0.529691	2.13316	0.158567	0.0129357	317387	0.0123849	1.40991	0.763579	0.0378657	2.17102	0
1764	rs139367843	0.037098	0.0097636	33375	0.00154953	2.08468	0.935569	0.661867	0.00468997	0.0193192	317387	0.00834662	2.82759	0.827359	2.42921	3.09108	0
1765	rs139375690	0.229181	0.00314701	33375	0.00477551	1.20247	0.824916	-0.274855	0.729983	0.00287524	317387	0.0551574	0.345148	0.420356	-0.247633	-0.522488	0
1766	rs139379357	2.21e-08	0.00918985	33375	0.00164532	5.59474	0.931858	13.241	0.892491	0.00169142	317387	0.0936508	0.135153	0.299287	-0.175095	13.0659	0
1767	rs139390142	6.64e-05	0.00595365	33375	0.00253139	3.98886	0.898871	6.0053	0.166365	0.00503331	317387	0.0315766	1.38398	0.558842	0.126026	6.13132	0
1768	rs139393946	4.07e-06	0.00534767	33375	0.00281652	4.60766	0.888748	8.33631	3.24e-05	0.00390696	317387	0.0406339	4.15569	0.496069	3.94083	12.2771	0
1769	rs139402987	0.011595	0.0197552	33375	0.000773629	2.52424	0.966759	1.37799	0.00103512	0.027517	317387	0.00590942	3.2808	0.871281	3.66403	5.04202	0
1770	rs139412992	3.12e-06	0.0103627	33375	0.00146083	4.66279	0.939033	8.80933	0.844896	0.00137153	317387	0.115457	0.195635	0.257307	-0.143812	8.66551	0
1771	rs139414522	8.87e-13	0.014876	33375	0.00102228	7.14706	0.95654	22.8623	0.708716	0.00947674	317387	0.0168463	0.373581	0.703652	-0.559009	22.3033	0
1772	rs139441899	0.0436526	0.0269885	33375	0.000570495	2.01741	0.975272	0.134751	0.193648	0.0381658	317387	0.00430778	1.29986	0.902776	-0.402684	-0.267934	0
1773	rs139470510	6.78e-10	0.00605249	33375	0.0024903	6.17116	0.900349	15.991	0.568393	0.0112514	317387	0.0142146	0.57042	0.737808	-0.549306	15.4417	0
1774	rs139481588	0.039564	0.000988494	33375	0.0151707	2.05827	0.597282	0.810429	0.699711	0.0005114	317387	0.309378	0.385711	0.114489	-0.0522789	0.75815	0
1775	rs139483662	0.859302	0.00891959	33375	0.00169471	0.177263	0.929955	-1.3147	0.0204155	0.00501905	317387	0.0316659	2.31862	0.558146	1.09191	-0.22279	0
1776	rs139512687	0.0395048	0.00703901	33375	0.00214341	2.05889	0.913023	0.714108	0.493023	0.0125789	317387	0.0127316	0.685509	0.758559	-0.532332	0.181776	0
1777	rs139515047	1.8e-35	0.0135492	33375	0.00112088	12.4298	0.952547	72.0597	0.0839789	0.0156214	317387	0.0102836	1.72805	0.795488	0.394165	72.4539	2.52e-291
1778	rs139522544	1.12e-13	0.00657787	33375	0.00229261	7.42577	0.907529	23.8311	0.811904	0.00843825	317387	0.0188997	0.23797	0.67912	-0.549115	23.282	0
1779	rs139526547	0.000532856	0.0248832	33375	0.000617427	3.46367	0.973292	4.02691	0.994252	0.00995223	317387	0.0160491	0.00720411	0.71366	-0.625269	3.40164	0
1780	rs139533955	2.84e-108	0.0635985	33375	0.000251559	22.1049	0.988943	239.359	5.47e-08	0.0714447	317387	0.00238369	5.43532	0.943759	12.5015	251.86	2.07e-213
1781	rs139537883	0.00114567	0.00246368	33375	0.00609587	3.25207	0.786827	3.3879	0.189572	0.000569349	317387	0.277905	1.31185	0.125824	0.041031	3.42893	0
1782	rs139543056	0.0145218	0.00304945	33375	0.00492781	2.44409	0.820335	1.59184	0.121119	0.00120395	317387	0.131505	1.55009	0.233229	0.147417	1.73925	0
1783	rs139545454	0.361974	0.00117727	33375	0.0127404	0.911611	0.638471	-0.243411	0.973445	0.000156671	317387	1.0095	0.0332879	0.0381133	-0.0194082	-0.262819	0
1784	rs139555847	0.614318	0.0116898	33375	0.00129673	0.50392	0.945508	-1.3348	0.771806	0.0191877	317387	0.0084027	0.290013	0.8264	-0.840748	-2.17555	0
1785	rs139559418	7.12e-06	0.0142743	33375	0.00106473	4.48994	0.954817	8.07582	0.902979	0.00384159	317387	0.0413227	0.121899	0.491868	-0.334852	7.74096	0
1786	rs139602874	0.00263833	0.327044	33375	6.81e-05	3.00701	0.996984	1.60553	0.000158005	0.28648	317387	0.000773619	3.77814	0.981026	5.01939	6.62493	0
1787	rs139624739	0.0578802	0.00703355	33375	0.00214506	1.8966	0.912962	0.421307	0.318261	0.00555032	317387	0.0286501	0.998038	0.582664	-0.146742	0.274564	0
1788	rs139640686	0.0609032	0.000771882	33375	0.0194238	1.8742	0.536689	0.557913	0.439338	0.000527765	317387	0.299789	0.773312	0.11772	-0.027424	0.530489	0
1789	rs139642214	3.44e-06	0.00715327	33375	0.00210941	4.64274	0.914284	8.62535	0.0527485	0.0113179	317387	0.0141321	1.93697	0.738934	0.714701	9.34006	0
1790	rs139648926	0.0736665	0.0103115	33375	0.00146801	1.78868	0.938751	0.105301	0.796316	0.0029142	317387	0.0544222	0.258118	0.423629	-0.26139	-0.156089	0
1791	rs139665871	0.000133257	0.0102972	33375	0.00147003	3.82036	0.938672	5.45427	0.273195	0.00343031	317387	0.046258	1.09573	0.463725	-0.0331722	5.4211	0
1792	rs139681582	0.0313675	0.0084962	33375	0.0017784	2.15238	0.92675	0.839757	0.623634	0.0407475	317387	0.0040457	0.490707	0.908148	-1.08445	-0.244692	0
1793	rs139714289	4.37e-13	0.00642043	33375	0.00234845	7.2437	0.905489	22.5765	0.684474	0.0021965	317387	0.0721525	0.406366	0.356657	-0.191091	22.3854	0
1794	rs139734458	0.00305316	0.0142754	33375	0.00106464	2.96233	0.95482	2.64092	0.986726	0.00411643	317387	0.0385743	0.0166373	0.509072	-0.355659	2.28526	0
1795	rs139736576	0.732803	0.00343454	33375	0.00437698	0.3414	0.837148	-0.858669	0.00522288	0.00322738	317387	0.0491566	2.79296	0.448649	1.45217	0.593505	0
1796	rs139759411	3.2e-05	0.0147992	33375	0.00102751	4.15909	0.956327	6.70576	0.85368	0.0147373	317387	0.0108907	0.184425	0.785997	-0.757517	5.94825	0
1797	rs139759878	0.0916959	0.0028101	33375	0.00534625	1.68652	0.808008	0.323976	0.302096	0.00469185	317387	0.033863	1.03195	0.541543	-0.101595	0.222381	0
1798	rs139770492	1.67e-43	0.0375305	33375	0.000414741	13.8304	0.981901	91.9031	0.664851	0.013426	317387	0.0119385	0.433225	0.770141	-0.662873	91.2403	3.63e-283
1799	rs139770775	0.482725	0.0252213	33375	0.000609362	0.701926	0.973631	-1.57794	0.0843121	0.0393224	317387	0.0041861	1.7262	0.905262	0.170409	-1.40753	0
1800	rs139794531	2.33e-11	0.00849014	33375	0.00177966	6.68361	0.926702	19.3916	0.326039	0.00110759	317387	0.142932	0.982124	0.21866	-0.0179164	19.3736	0
1801	rs139807822	0.00363371	0.0291258	33375	0.000529795	2.90832	0.976995	2.24586	0.925119	0.0256616	317387	0.00632462	0.0939876	0.863472	-0.991798	1.25406	0
1802	rs139816749	0.898598	0.00245254	33375	0.00612349	0.127432	0.786068	-0.764665	0.720898	0.000512914	317387	0.308465	0.357259	0.114789	-0.0536392	-0.818304	0
1803	rs139854410	2.9e-40	0.0125962	33375	0.00120452	13.2833	0.949186	82.2497	0.156192	0.00269056	317387	0.0589325	1.418	0.404316	0.147459	82.3972	5.25e-287
1804	rs139870106	2.4e-09	0.00456957	33375	0.00329354	5.96828	0.872312	14.507	0.843912	0.0083601	317387	0.0190749	0.196892	0.677107	-0.552092	13.9549	0
1805	rs139880672	0.0572875	0.0519537	33375	0.00030416	1.90111	0.986662	-0.375564	0.19793	0.0217651	317387	0.00742718	1.28747	0.843398	-0.228023	-0.603587	0
1806	rs139897535	0.00166468	0.018741	33375	0.000814652	3.14433	0.965058	3.09364	0.582283	0.00601097	317387	0.0264668	0.550053	0.601804	-0.369365	2.72427	0
1807	rs139902569	1.38e-107	0.0216272	33375	0.000708018	22.0333	0.969493	233.584	0.0463287	0.011649	317387	0.013735	1.99239	0.744394	0.795415	234.379	5.31e-221
1808	rs139909856	1.01e-14	0.0138761	33375	0.00109484	7.73823	0.953598	27.0156	0.234245	0.0337492	317387	0.00484925	1.18949	0.891877	-0.481284	26.5343	0
1809	rs139911223	0.105097	0.0169468	33375	0.000899257	1.62063	0.961569	-0.366692	0.5702	0.0482439	317387	0.00344397	0.567757	0.920726	-1.11903	-1.48572	0
1810	rs139913817	0.00275144	0.00548358	33375	0.00274709	2.99422	0.891192	2.88585	0.890661	0.00597338	317387	0.0266324	0.137468	0.600309	-0.45286	2.43299	0
1811	rs139919313	0.00208579	0.00471541	33375	0.00319214	3.07774	0.875754	3.10503	0.533872	0.00654388	317387	0.0243245	0.622106	0.621847	-0.365896	2.73913	0
1812	rs139962611	0.539473	0.0209418	33375	0.000730678	0.61361	0.968547	-1.54729	0.13282	0.0226863	317387	0.00713231	1.50307	0.848675	0.0145142	-1.53278	0
1813	rs140008940	0.000675601	0.00686661	33375	0.00219684	3.39929	0.911048	4.05384	0.939699	0.00612796	317387	0.0259646	0.0756482	0.606386	-0.464457	3.58938	0
1814	rs140010985	0.00328897	0.000978361	33375	0.0153276	2.93935	0.594803	2.1178	0.761018	0.00021984	317387	0.719476	0.304144	0.0526679	-0.0246168	2.09318	0
1815	rs140019243	8.53e-174	0.0467306	33375	0.000336304	28.1049	0.985273	387.018	0.00118593	0.220369	317387	0.000920424	3.24224	0.977507	3.24057	390.258	2.64e-153
1816	rs140078198	2.22e-12	0.018092	33375	0.000843318	7.02	0.963873	22.0897	0.0119531	0.0162278	317387	0.00990543	2.51353	0.801516	1.72339	23.813	0
1817	rs140079857	8.43e-06	0.00492037	33375	0.0030598	4.45401	0.880289	7.67032	0.860945	0.000130576	317387	1.21121	0.175171	0.0319689	-0.0157551	7.65456	0
1818	rs140083343	0.43109	0.0117299	33375	0.00129235	0.787328	0.945682	-1.16335	0.474564	0.0107815	317387	0.0148271	0.715073	0.729566	-0.46734	-1.63068	0
1819	rs140088599	1.75e-27	0.013619	33375	0.00111522	10.8622	0.952776	54.6813	0.520543	0.0267646	317387	0.00607084	0.642509	0.868228	-0.834132	53.8472	2.09e-299
1820	rs140096308	0.000317424	0.00916346	33375	0.00165001	3.60065	0.931677	4.69769	0.582982	0.00156237	317387	0.101373	0.549034	0.282939	-0.123653	4.57404	0
1821	rs140103410	0.00132657	0.00501423	33375	0.00300281	3.21017	0.882256	3.47628	0.738316	0.00142665	317387	0.111002	0.334084	0.264897	-0.13909	3.33719	0
1822	rs140113856	0.00976293	0.00978748	33375	0.00154579	2.58411	0.935715	1.75197	0.295269	0.0789736	317387	0.00217407	1.04663	0.94845	-0.963117	0.788858	0
1823	rs140115355	0.588058	0.00273259	33375	0.00549747	0.541653	0.803644	-0.696024	0.787392	0.0085573	317387	0.018639	0.269699	0.68214	-0.548263	-1.24429	0
1824	rs140120578	1.48e-08	0.00620239	33375	0.00243048	5.66405	0.90251	13.3129	0.416285	0.000701704	317387	0.225517	0.812883	0.15065	-0.0318687	13.2811	0
1825	rs140123936	0.871616	0.0129364	33375	0.00117325	0.161606	0.95044	-1.48987	0.648717	0.00253504	317387	0.0625382	0.455545	0.390099	-0.206752	-1.69663	0
1826	rs140142474	0.732684	0.00549387	33375	0.00274197	0.341557	0.891373	-1.05792	0.221367	0.00631475	317387	0.0252013	1.2229	0.613485	-0.0165626	-1.07448	0
1827	rs140142658	0.44884	0.0195043	33375	0.00078338	0.75735	0.966355	-1.4188	0.786169	0.00959379	317387	0.0166427	0.271289	0.706181	-0.586409	-2.00521	0
1828	rs140182250	5.53e-120	0.0222485	33375	0.000688683	23.2905	0.970301	261.41	0.111622	0.0120451	317387	0.0132886	1.59094	0.750629	0.255554	261.666	3.76e-209
1829	rs140193686	0.00370399	0.00133368	33375	0.011248	2.90233	0.666705	2.25864	0.68716	0.000607689	317387	0.260382	0.402712	0.133164	-0.0606546	2.19798	0
1830	rs140198899	8.33e-10	0.00475536	33375	0.00316545	6.13844	0.876665	15.4701	0.572509	0.000431248	317387	0.36685	0.56436	0.0983164	-0.0360888	15.434	0
1831	rs140205833	2.62e-24	0.0219792	33375	0.000696929	10.1727	0.969956	48.435	0.325461	0.0141935	317387	0.0113018	0.983298	0.7797	-0.379447	48.0556	6.39e-302
1832	rs140261825	1.02e-16	0.0120385	33375	0.00125961	8.30246	0.946985	31.1697	0.794696	0.0288377	317387	0.00564645	0.260218	0.8763	-1.01528	30.1544	0
1833	rs140289235	0.826175	0.00774555	33375	0.00194928	0.21961	0.920273	-1.24238	0.40031	0.00210637	317387	0.0752331	0.841068	0.347123	-0.0904066	-1.33279	0
1834	rs140295232	0.788891	0.00214754	33375	0.00699103	0.267751	0.762944	-0.692381	0.290512	0.0068002	317387	0.0234137	1.057	0.630779	-0.145812	-0.838193	0
1835	rs140297355	0.00545368	0.00377804	33375	0.00398039	2.77894	0.849685	2.33333	0.768291	0.0129595	317387	0.0123624	0.294611	0.763906	-0.688611	1.64472	0
1836	rs140303606	0.000805898	0.00596991	33375	0.00252454	3.35076	0.899118	3.90057	0.823915	0.00275495	317387	0.0575589	0.222512	0.410009	-0.253674	3.64689	0
1837	rs140321205	0.281291	0.00592384	33375	0.00254405	1.07742	0.898417	-0.62198	0.620502	0.00381176	317387	0.0416448	0.495139	0.489927	-0.276545	-0.898524	0
1838	rs140329963	0.65544	0.0073449	33375	0.00205478	0.446218	0.916319	-1.14915	0.39835	0.00147197	317387	0.107589	0.844572	0.271023	-0.0613959	-1.21054	0
1839	rs140348799	6.81e-11	0.00603308	33375	0.00249826	6.52487	0.900063	18.008	0.141443	0.0123133	317387	0.0130027	1.47044	0.754678	0.113286	18.1213	0
1840	rs140355859	2.85e-53	0.0550787	33375	0.000287852	15.364	0.987368	114.35	0.143597	0.0421283	317387	0.00391874	1.46253	0.910773	-0.234221	114.116	3.13e-273
1841	rs140402120	2.04e-10	0.0142484	33375	0.00106663	6.35847	0.95474	17.7525	4.93e-05	0.0493647	317387	0.00336975	4.05891	0.922302	6.31988	24.0724	0
1842	rs140412730	0.000538791	0.00353812	33375	0.00424928	3.46069	0.841144	4.11705	0.539355	0.00528111	317387	0.0301025	0.613789	0.570593	-0.315194	3.80186	0
1843	rs140443718	0.120251	0.00400653	33375	0.00375426	1.55372	0.857004	0.0619582	0.2481	0.00126201	317387	0.125462	1.15498	0.241747	0.0228727	0.0848308	0
1844	rs140481153	0.715158	0.00386345	33375	0.00389273	0.364938	0.852507	-0.90022	0.30476	0.0012466	317387	0.127011	1.02628	0.239505	-0.0107636	-0.910984	0
1845	rs140481921	1.2e-11	0.00356798	33375	0.00421385	6.78074	0.84226	18.4395	0.0873635	0.00032589	317387	0.485398	1.70947	0.0761327	0.0716477	18.5111	0
1846	rs140487936	0.596325	0.0336172	33375	0.000461146	0.529693	0.979916	-1.81645	0.0538952	0.0250102	317387	0.00648501	1.92768	0.860492	0.613952	-1.2025	0
1847	rs140491774	3.76e-14	0.0308617	33375	0.000500891	7.56888	0.978223	26.1068	0.0526163	0.0230035	317387	0.00703624	1.93806	0.850408	0.647171	26.7539	0
1848	rs140499892	1.85e-128	0.0192209	33375	0.000794701	24.1126	0.965885	279.102	0.433961	0.00674889	317387	0.0235905	0.782432	0.629025	-0.303266	278.798	1.04e-201
1849	rs140513447	7.5e-10	0.00967753	33375	0.00156317	6.15511	0.935039	16.3452	0.214536	0.000965587	317387	0.163929	1.24119	0.196147	0.0419176	16.3871	0
1850	rs140520334	0.00103367	0.00758028	33375	0.00199144	3.2812	0.918688	3.69069	0.274159	0.00651134	317387	0.0244452	1.09353	0.620682	-0.113579	3.57711	0
1851	rs140520840	0.16018	0.0103474	33375	0.00146297	1.40447	0.938949	-0.471969	0.47589	0.00798979	317387	0.0199515	0.712929	0.667206	-0.380556	-0.852525	0
1852	rs140527975	0.66112	0.00121506	33375	0.0123447	0.438368	0.645723	-0.456795	0.598234	0.0145822	317387	0.0110049	0.526942	0.784239	-0.657913	-1.11471	0
1853	rs140528276	0.542615	0.0309815	33375	0.000499016	0.608863	0.978303	-1.73395	0.0500853	0.0249536	317387	0.00649934	1.95923	0.860227	0.667166	-1.06678	0
1854	rs140531184	0.0788642	0.00107495	33375	0.0139517	1.75731	0.617255	0.472896	0.544222	0.000551285	317387	0.287006	0.606441	0.122322	-0.0427445	0.430152	0
1855	rs140531275	0.587081	0.00348395	33375	0.00431512	0.543071	0.839079	-0.789688	0.29439	0.000215602	317387	0.733616	1.04854	0.0517053	0.00187834	-0.787809	0
1856	rs140546580	0.316839	0.00406253	33375	0.00370271	1.00097	0.85869	-0.548217	0.195161	0.00565936	317387	0.0281012	1.29546	0.587361	0.0502697	-0.497947	0
1857	rs140557993	0.00187297	0.00294154	33375	0.00510803	3.10967	0.81498	3.0968	0.93502	0.0040274	317387	0.0394235	0.0815306	0.503629	-0.348542	2.74826	0
1858	rs140564976	9.64e-12	0.0100223	33375	0.00150993	6.81174	0.937112	20.3577	0.00390724	0.0213914	317387	0.00755404	2.88556	0.841148	2.58199	22.9397	0
1859	rs140572362	0.555975	0.0038384	33375	0.00391804	0.588831	0.851691	-0.806578	0.888908	0.00581269	317387	0.0273642	0.139686	0.593787	-0.444646	-1.25122	0
1860	rs140580708	3.16e-37	0.0230944	33375	0.000664033	12.7489	0.971333	77.161	0.00101822	0.0139269	317387	0.011515	3.28544	0.776473	3.44157	80.6025	8.72e-288
1861	rs140585935	2.36e-36	0.0227822	33375	0.000672917	12.5911	0.970961	75.196	0.00304712	0.0650463	317387	0.00260025	2.96294	0.938962	2.72346	77.9194	5.96e-289
1862	rs140615522	0.0997608	0.00757708	33375	0.00199228	1.64601	0.918657	-0.010052	0.617711	0.00533933	317387	0.029776	0.499097	0.573263	-0.354395	-0.364447	0
1863	rs140618477	0.00327537	0.00565669	33375	0.00266348	2.94064	0.894153	2.74315	0.0107498	0.0120176	317387	0.0133187	2.55073	0.750206	1.74694	4.49009	0
1864	rs140626858	2.65e-11	0.00852321	33375	0.00177281	6.66483	0.926963	19.2794	0.327857	0.00110747	317387	0.142948	0.97844	0.218642	-0.0187031	19.2607	0
1865	rs140628773	0.126117	0.00746716	33375	0.00202138	1.5296	0.917567	-0.174482	0.345242	0.00744579	317387	0.0213975	0.943858	0.651492	-0.236851	-0.411333	0
1866	rs140631775	2.59e-118	0.0394508	33375	0.000395342	23.125	0.982733	260.737	0.00221299	0.0696158	317387	0.00244151	3.06005	0.942474	2.98487	263.722	2.94e-208
1867	rs140657497	2.29e-13	0.0123278	33375	0.00123041	7.3309	0.94815	23.9981	0.0908741	0.00865708	317387	0.0184261	1.6908	0.684626	0.401613	24.3997	0
1868	rs140658992	0.0186943	0.0141729	33375	0.00107223	2.35157	0.954513	1.09401	0.665783	0.00667435	317387	0.0238521	0.431943	0.626447	-0.433909	0.660102	0
1869	rs140661381	7.75e-15	0.00663877	33375	0.00227172	7.77157	0.908294	26.2347	0.00611829	0.0311033	317387	0.0052474	2.74137	0.884029	2.24459	28.4793	0
1870	rs140672228	6.58e-05	0.00329649	33375	0.00455964	3.99115	0.831497	5.73217	0.506386	0.000104135	317387	1.51871	0.664476	0.0256622	-0.00733331	5.72484	0
1871	rs140699247	0.000201011	0.014315	33375	0.00106174	3.71774	0.954938	5.04953	0.911321	0.0162261	317387	0.00990645	0.111372	0.8015	-0.803511	4.24602	0
1872	rs140704729	0.354404	0.000878692	33375	0.0170645	0.92608	0.568691	-0.176604	0.166797	0.000447298	317387	0.353692	1.38257	0.101602	0.0435351	-0.133069	0
1873	rs140734477	0.00312205	0.00327181	33375	0.00459392	2.95546	0.830444	2.73957	0.856325	0.00376339	317387	0.042178	0.181054	0.486748	-0.325516	2.41405	0
1874	rs140738024	2.54e-35	0.0176247	33375	0.000865266	12.4022	0.962968	72.4118	0.000373568	0.0153715	317387	0.0104481	3.55809	0.792893	4.23174	76.6436	1.66e-289
1875	rs140760503	0.00439289	0.0248249	33375	0.00061884	2.84848	0.973232	2.13804	0.506051	0.00806452	317387	0.0197681	0.664999	0.669253	-0.405221	1.73282	0
1876	rs140768298	7.21e-07	0.00168924	33375	0.00888365	4.95563	0.716934	8.17229	0.776403	0.000756848	317387	0.209097	0.28401	0.16058	-0.0810457	8.09125	0
1877	rs140777536	0.0861033	0.0198845	33375	0.0007687	1.71632	0.966964	-0.280861	0.160883	0.0257013	317387	0.0063151	1.40211	0.863649	-0.147335	-0.428196	0
1878	rs140780918	0.10966	0.00999614	33375	0.00151384	1.59972	0.93696	-0.183095	0.279016	0.00936028	317387	0.0170539	1.08253	0.701092	-0.193013	-0.376108	0
1879	rs140781627	4.26e-29	0.0345794	33375	0.000448761	11.1961	0.980445	59.4832	0.292609	0.0093705	317387	0.0170355	1.05242	0.701318	-0.215806	59.2674	4.73e-297
1880	rs140793475	1.38e-11	0.0103708	33375	0.0014597	6.76012	0.939077	20.0585	0.214021	0.00340796	317387	0.0465603	1.24258	0.462106	0.0467027	20.1052	0
1881	rs140822112	1.98e-37	0.0116257	33375	0.00130379	12.7854	0.945228	75.8038	0.0265173	0.0147948	317387	0.0108491	2.21855	0.786642	1.16352	76.9673	2.3e-289
1882	rs140843686	9.1e-111	0.0396322	33375	0.000393607	22.3626	0.982807	243.713	0.00982019	0.113623	317387	0.00157016	2.5821	0.962229	1.56959	245.283	2.88e-216
1883	rs140845574	0.212868	0.00314558	33375	0.00477767	1.24572	0.82485	-0.23105	0.964185	0.00158723	317387	0.0997879	0.0449025	0.286148	-0.168251	-0.399302	0
1884	rs140852992	0.616341	0.0335732	33375	0.000461729	0.501043	0.979891	-1.83031	0.03926	0.0211629	317387	0.00763382	2.06145	0.839739	0.868794	-0.961512	0
1885	rs140859425	0.0736444	0.0103408	33375	0.00146389	1.78882	0.938913	0.104471	0.260815	0.0779322	317387	0.00220063	1.12447	0.947853	-0.8776	-0.773129	0
1886	rs140879274	0.684971	0.000832552	33375	0.0180094	0.40569	0.555427	-0.359613	0.214562	0.0577263	317387	0.00290721	1.24112	0.932244	-0.62792	-0.987533	0
1887	rs140900413	0.0543138	0.00100121	33375	0.0149782	1.92433	0.60035	0.652973	0.59773	0.000246813	317387	0.640866	0.527668	0.0587488	-0.0220938	0.63088	0
1888	rs140905607	0.000827256	0.00599792	33375	0.00251282	3.34351	0.899539	3.87901	0.526711	0.000768722	317387	0.20587	0.633035	0.162688	-0.056182	3.82283	0
1889	rs140962326	2.54e-18	0.00905836	33375	0.00166898	8.73018	0.930945	34.14	0.0153741	0.00128657	317387	0.12307	2.42344	0.245293	0.5796	34.7196	1.03e-307
1890	rs141063112	0.352857	0.00240268	33375	0.00625025	0.929062	0.782602	-0.425259	0.0243703	0.00527516	317387	0.0301362	2.25124	0.570319	1.02286	0.597597	0
1891	rs141064323	8.53e-35	0.0125976	33375	0.00120439	12.3048	0.949191	70.368	0.128222	0.012018	317387	0.0133182	1.52115	0.750212	0.174386	70.5424	3.73e-292
1892	rs141090143	1e-11	0.00621723	33375	0.00242471	6.8062	0.902719	19.7439	0.785724	0.00173937	317387	0.0910735	0.271867	0.305172	-0.170768	19.5731	0
1893	rs141093376	0.665596	0.00698531	33375	0.00215977	0.432199	0.912417	-1.13237	0.789004	0.000529668	317387	0.298713	0.267604	0.118094	-0.0586065	-1.19097	0
1894	rs141106861	1.17e-06	0.000877403	33375	0.0170896	4.86106	0.568332	6.29478	0.889194	0.000975892	317387	0.1622	0.139324	0.197824	-0.108294	6.18648	0
1895	rs141113296	0.021732	0.00143052	33375	0.0104876	2.29502	0.682074	1.22331	0.820444	0.00427724	317387	0.0371301	0.226974	0.518605	-0.352175	0.871138	0
1896	rs141117933	5.39e-24	0.00310727	33375	0.00483639	10.1024	0.823079	41.1351	0.311995	0.00101023	317387	0.156692	1.01104	0.203364	-0.00973817	41.1254	6.25e-305
1897	rs141125763	2.94e-12	0.00155524	33375	0.00964778	6.98071	0.699893	16.4512	0.449878	0.0040302	317387	0.0393963	0.755618	0.503802	-0.206565	16.2446	0
1898	rs141139105	1.15e-12	0.00545218	33375	0.00276282	7.11125	0.890637	21.4131	0.606707	0.0117425	317387	0.0136269	0.51478	0.745894	-0.586172	20.827	0
1899	rs141157875	0.512184	0.0168712	33375	0.000903217	0.655441	0.961406	-1.42082	0.34455	0.0123034	317387	0.013013	0.945213	0.754531	-0.365233	-1.78605	0
1900	rs141158218	1.76e-22	0.0048216	33375	0.00312217	9.75484	0.878146	40.7284	0.112751	0.0108191	317387	0.0147761	1.58595	0.730245	0.263247	40.9916	5.47e-305
1901	rs141164555	1.85e-115	0.040078	33375	0.00038941	22.8396	0.982987	254.35	0.0585437	0.0265111	317387	0.0061273	1.8916	0.867165	0.542106	254.892	4.3e-212
1902	rs141178293	0.569258	0.00348347	33375	0.00431571	0.569145	0.83906	-0.777466	0.0896912	0.0007556	317387	0.209442	1.69703	0.160358	0.143518	-0.633948	0
1903	rs141181339	4.49e-12	0.0103999	33375	0.00145566	6.92078	0.939235	21.093	0.332804	0.00621005	317387	0.0256235	0.968481	0.609538	-0.184352	20.9087	0
1904	rs141193302	1.06e-05	0.0626522	33375	0.000255101	4.40469	0.988789	7.34645	0.269152	0.144808	317387	0.00127694	1.10502	0.969064	-1.14627	6.20018	0
1905	rs141197312	0.0546638	0.0115967	33375	0.00130701	1.92154	0.9451	0.293683	0.179872	0.00690624	317387	0.0230566	1.34115	0.63435	0.0674572	0.36114	0
1906	rs141216394	0.808703	0.00759291	33375	0.00198816	0.242099	0.918811	-1.22856	0.250642	0.00135678	317387	0.11671	1.14879	0.255249	0.0210762	-1.20749	0
1907	rs141237871	0.00121411	0.00497905	33375	0.00302392	3.23554	0.881526	3.5477	0.738224	0.00142667	317387	0.111	0.334206	0.2649	-0.139081	3.40862	0
1908	rs141242477	0.0948833	0.00728395	33375	0.00207184	1.67018	0.915682	0.0405701	0.0855855	0.019659	317387	0.0082052	1.71916	0.829786	0.340869	0.38144	0
1909	rs141250223	8.29e-31	0.0131388	33375	0.00115541	11.5401	0.951157	61.8248	0.279693	0.00285489	317387	0.0555495	1.08101	0.418631	-0.0265828	61.7982	5.94e-296
1910	rs141262170	1.5e-123	0.039753	33375	0.00039246	23.6399	0.982856	272.599	0.00194451	0.134097	317387	0.00136188	3.09858	0.967074	2.93579	275.535	3.97e-203
1911	rs141272382	1.89e-40	0.0237028	33375	0.000647392	13.3153	0.972032	84.3804	0.831341	0.0156874	317387	0.010241	0.212982	0.796162	-0.777157	83.6033	1.75e-286
1912	rs141275320	0.05582	0.0056105	33375	0.00268529	1.91244	0.893379	0.514494	0.3574	0.000781887	317387	0.202406	0.920331	0.165012	-0.0202858	0.494208	0
1913	rs141301850	6.06e-20	0.0065954	33375	0.00228655	9.14327	0.90775	36.7521	0.008744	0.0414419	317387	0.00398079	2.6219	0.909488	1.92495	38.677	5.4e-306
1914	rs141304213	0.784318	0.017773	33375	0.000858176	0.273697	0.96326	-1.61587	0.356737	0.0123107	317387	0.0130054	0.9216	0.75464	-0.382038	-1.99791	0
1915	rs141306543	3.52e-34	0.0126627	33375	0.00119828	12.1899	0.949436	69.0484	0.329579	0.00281999	317387	0.056235	0.974962	0.415649	-0.071079	68.9773	7.79e-293
1916	rs141330108	0.0763431	0.0113634	33375	0.00133353	1.77231	0.944048	0.0410354	0.145778	0.0169986	317387	0.00946369	1.45461	0.808674	0.0286413	0.0696767	0
1917	rs141335833	5e-25	0.0165085	33375	0.000922721	10.3329	0.960606	49.6641	0.864634	0.00295345	317387	0.053701	0.170478	0.42689	-0.272135	49.3919	2.43e-301
1918	rs141337015	0.162001	0.00453537	33375	0.00331826	1.39837	0.871476	-0.17376	0.129203	0.000358695	317387	0.44102	1.51725	0.0831566	0.0523062	-0.121453	0
1919	rs141339617	1.28e-06	0.00866306	33375	0.00174444	4.84282	0.928048	9.56681	0.455405	0.00449686	317387	0.0353245	0.746434	0.531036	-0.230677	9.33614	0
1920	rs141342505	0.00426403	0.0100997	33375	0.00149847	2.85794	0.93756	2.44213	0.692301	0.00298525	317387	0.0531307	0.395734	0.429504	-0.246993	2.19514	0
1921	rs141344284	0.794523	0.00266827	33375	0.00562962	0.260442	0.799869	-0.777263	0.153678	0.00185976	317387	0.0851882	1.42666	0.319519	0.13269	-0.644573	0
1922	rs141349886	0.0346011	0.00595751	33375	0.00252976	2.113	0.89893	0.860779	0.353004	0.00135992	317387	0.116441	0.928778	0.255688	-0.0373655	0.823413	0
1923	rs141358199	2.53e-27	0.00655388	33375	0.00230094	10.8284	0.907224	51.9989	0.0702846	0.00156494	317387	0.101207	1.81007	0.283272	0.297521	52.2965	4.44e-300
1924	rs141407869	0.122567	0.00385139	33375	0.00390487	1.54409	0.852115	0.060151	0.481502	0.00104688	317387	0.151212	0.703889	0.209192	-0.065527	-0.00537594	0
1925	rs141413508	1.22e-92	0.0209441	33375	0.0007306	20.4156	0.96855	200.114	0.0284734	0.0118312	317387	0.013526	2.1907	0.747301	1.10544	201.22	2.11e-235
1926	rs141418340	0.000138749	0.00283397	33375	0.00530134	3.81039	0.809313	5.04667	0.891048	0.000174427	317387	0.906755	0.136978	0.0422496	-0.0211877	5.02548	0
1927	rs141425984	4.9e-35	0.0116198	33375	0.00130445	12.3495	0.945202	70.6244	0.728766	0.00517016	317387	0.030745	0.346767	0.565411	-0.382682	70.2418	2.76e-292
1928	rs141430523	0.0784224	0.00105871	33375	0.0141655	1.75991	0.613656	0.474824	0.362524	0.000142475	317387	1.11007	0.910566	0.0347804	-0.00328108	0.471543	0
1929	rs141444197	0.00120282	0.0056054	33375	0.00268772	3.23821	0.893293	3.56471	0.781182	0.000758189	317387	0.208727	0.277779	0.160819	-0.0814597	3.48325	0
1930	rs141459333	0.044091	0.00506134	33375	0.002975	2.01322	0.883219	0.716149	0.478078	0.00661131	317387	0.024078	0.709397	0.624239	-0.332328	0.38382	0
1931	rs141465264	0.000895138	0.00235526	33375	0.00637579	3.32157	0.779199	3.54313	0.132504	0.00123675	317387	0.128022	1.5043	0.238065	0.133414	3.67654	0
1932	rs141469687	0.00295386	0.00713122	33375	0.00211589	2.9725	0.914044	2.81117	0.901516	0.00157336	317387	0.100666	0.123746	0.284361	-0.165113	2.64606	0
1933	rs141480299	3.24e-06	0.00353558	33375	0.00425232	4.65505	0.841048	8.19296	0.071223	0.00912341	317387	0.0174925	1.80405	0.695743	0.537244	8.7302	0
1934	rs141509427	1.12e-111	0.04014	33375	0.000388833	22.4558	0.983012	245.812	0.0121826	0.112993	317387	0.00157779	2.50681	0.962052	1.38704	247.199	1.96e-215
1935	rs141512954	1.49e-133	0.0396084	33375	0.000393834	24.5932	0.982797	295.18	0.0565744	0.0427913	317387	0.0038607	1.90658	0.911978	0.442464	295.622	2.1e-194
1936	rs141526994	0.348848	0.00314221	33375	0.00478278	0.936827	0.824696	-0.508722	0.00579029	0.00323557	317387	0.0490325	2.75943	0.449274	1.41222	0.903502	0
1937	rs141529693	0.0272301	0.000994969	33375	0.015072	2.2082	0.59885	1.00333	0.703498	0.000507273	317387	0.311894	0.380603	0.113671	-0.0521003	0.951234	0
1938	rs141541696	0.942435	0.00491454	33375	0.00306341	0.0722095	0.880164	-1.05852	0.820599	0.0149435	317387	0.0107427	0.226775	0.78829	-0.756	-1.81452	0
1939	rs141556816	0.0822432	0.00263319	33375	0.00570442	1.73782	0.797747	0.405482	0.677854	0.00521338	317387	0.0304915	0.415393	0.567445	-0.370066	0.0354163	0
1940	rs141563917	2.49e-15	0.0117989	33375	0.00128488	7.9143	0.945979	28.167	0.809891	0.00167863	317387	0.0943631	0.240567	0.297701	-0.168083	27.9989	0
1941	rs141578504	4.1e-16	0.0311716	33375	0.00049607	8.13562	0.978428	30.4621	0.582709	0.02023	317387	0.00797825	0.549432	0.833711	-0.771176	29.6909	0
1942	rs141583310	0.0470869	0.0458725	33375	0.000342287	1.98552	0.985015	-0.158757	0.0027145	0.105795	317387	0.00167157	2.99835	0.959887	2.7067	2.54794	0
1943	rs141590409	0.0723652	0.0196817	33375	0.00077646	1.79681	0.966642	-0.139806	0.253017	0.025549	317387	0.00635176	1.14305	0.862966	-0.430002	-0.569808	0
1944	rs141591071	0.459496	0.00643699	33375	0.00234245	0.739677	0.905708	-0.932912	0.0110505	0.0132406	317387	0.0121034	2.5411	0.767704	1.74873	0.815817	0
1945	rs141604532	7.32e-28	0.0141621	33375	0.00107304	10.9412	0.95448	55.5859	0.27208	0.00533633	317387	0.0297926	1.09829	0.573126	-0.0799725	55.5059	1.1e-298
1946	rs141607654	9.88e-06	0.0120524	33375	0.00125818	4.4198	0.947042	7.78092	0.0687353	0.00468317	317387	0.0339255	1.82016	0.541085	0.506853	8.28777	0
1947	rs141626610	0.284406	0.00150823	33375	0.00994802	1.07048	0.693417	-0.193834	0.171169	0.011473	317387	0.0139432	1.36846	0.741521	0.0178438	-0.17599	0
1948	rs141631878	7.6e-12	0.00819013	33375	0.00184429	6.84587	0.924241	20.3676	0.646994	0.00226009	317387	0.0701269	0.457942	0.363217	-0.187578	20.18	0
[truncated: 6,170 more rows]

## Sheet: Supplementary Table 5
	snp	pvalues.df1	MAF.df1	N.df1	V.df1	z.df1	r.df1	lABF.df1	pvalues.df2	MAF.df2	N.df2	V.df2	z.df2	r.df2	lABF.df2	internal.sum.lABF	SNP.PP.H4
[truncated: 10,790 more rows]

[truncated: 2 more sheets: Supplementary Table 6, Supplementary Table 7]
